# Supplementary material for: (E)-2-[4-(Dimethyl­amino)­styr­yl]-1-methyl­pyridinium triiodide
Source: Acta Crystallogr Sect E Struct Rep Online. 2011 Jul 30;67(Pt 8):o2151. doi: 10.1107/S1600536811028753 (PMC3213589; doi:10.1107/S1600536811028753)
Supplement: Supplementary file 1 [file e-67-o2151-sup1.cif]

##############################################################################
#                                                                            #
# This CIF contains the data in a paper accepted for publication in          #
# Acta Crystallographica Section E. It conforms to the requirements of       #
# Notes for Authors for Acta Crystallographica Section E, and has been       #
# peer reviewed under the auspices of the IUCr Commission on Journals.       #
#                                                                            #
# Full details of the Crystallographic Information File format               #
# are given in the paper "The Crystallographic Information File (CIF):       #
# a New Standard Archive File for Crystallography" by S. R. Hall, F. H.      #
# Allen and I. D. Brown [Acta Cryst. (1991), A47, 655-685].                  #
#                                                                            #
# The current version of the core CIF dictionary is obtainable from          #
# ftp://ftp.iucr.org/pub/cif_core.dic.                                       #
#                                                                            #
# Software is freely available for graphical display of the structure(s)     #
# in this CIF. For information consult the CIF software page                 #
# http://www.iucr.org/resources/cif/software.                                #
#                                                                            #
# This file may be used for bona fide research purposes within the           #
# scientific community so long as proper attribution is given to the journal # 
# article from which it was obtained.                                        #
#                                                                            #
##############################################################################
data_global
_audit_creation_method     'form.cif (version 2.0)'
_journal_data_validation_number     ?
_journal_date_recd_electronic     2011-07-14
_journal_date_accepted     2011-07-17
_journal_name_full     'Acta Crystallographica, Section E'
_journal_year     2011
_journal_volume     67
_journal_issue      8
_journal_page_first     o2151
_journal_page_last     o2151
_journal_paper_category     QO
_journal_coeditor_code     SJ5182
_publ_contact_author_name     'Prof. Fun Hoong-Kun'
_publ_contact_author_address
;
      X-ray Crystallography Unit
      School of Physics
      Universiti Sains Malaysia
      11800 USM, Penang
      MALAYSIA
;
_publ_contact_author_email     'hkfun@usm.my'
_publ_contact_author_fax     '6 04 6579150'
_publ_contact_author_phone     '6 04 6533652'
_publ_section_title
;
(<i>E</i>)-2-[4-(Dimethylamino)styryl]-1-methylpyridinium triiodide
;
_publ_section_title_footnote     .
loop_
    _publ_author_name
    _publ_author_footnote
    _publ_author_address
    'Hoong-Kun Fun'
;
      Thomson Reuters ResearcherID: A-3561-2009.
;
;     X-ray Crystallography Unit
      School of Physics
      Universiti Sains Malaysia
      11800 USM, Penang
      Malaysia
;
    'Kullapa Chanawanno' ?
;     Crystal Materials Research Unit
      Department of Chemistry
      Faculty of Science
      Prince of Songkla University
      Hat-Yai, Songkhla 90112
      Thailand
;
    'Suchada Chantrapromma'
;
      Additional correspondence author, email: suchada.c@psu.ac.th.
      Thomson Reuters ResearcherID: A-5085-2009.
;
;     Crystal Materials Research Unit
      Department of Chemistry
      Faculty of Science
      Prince of Songkla University
      Hat-Yai, Songkhla 90112
      Thailand
;
data_I
_audit_creation_method     SHELXL-97
_chemical_name_systematic
;
(<i>E</i>)-2-[4-(Dimethylamino)styryl]-1-methylpyridinium triiodide
;
_chemical_name_common
;
;
_chemical_formula_moiety     'C16 H19 N2, I3'
_chemical_formula_sum     'C16 H19 I3 N2'
_chemical_formula_iupac     'C16 H19 N2 +, I3 -'
_chemical_formula_weight     620.03
_chemical_melting_point     ?
_chemical_melting_point_gt     '537'
_chemical_melting_point_lt     ?
_symmetry_cell_setting     monoclinic
_symmetry_space_group_name_H-M     'C 2/m'
_symmetry_space_group_name_Hall     '-C 2y'
loop_
    _symmetry_equiv_pos_as_xyz
    'x, y, z'
    '-x, y, -z'
    'x+1/2, y+1/2, z'
    '-x+1/2, y+1/2, -z'
    '-x, -y, -z'
    'x, -y, z'
    '-x+1/2, -y+1/2, -z'
    'x+1/2, -y+1/2, z'
_cell_length_a     19.8760(3)
_cell_length_b     6.61260(10)
_cell_length_c     14.4421(2)
_cell_angle_alpha     90.00
_cell_angle_beta     95.1070(10)
_cell_angle_gamma     90.00
_cell_volume     1890.62(5)
_cell_formula_units_Z     4
_cell_measurement_reflns_used     2484
_cell_measurement_theta_min     1.42
_cell_measurement_theta_max     28.00
_cell_measurement_temperature     100
_exptl_crystal_description     Needle
_exptl_crystal_colour     Orange
_exptl_crystal_size_max     0.45
_exptl_crystal_size_mid     0.15
_exptl_crystal_size_min     0.04
_exptl_crystal_density_diffrn     2.178
_exptl_crystal_density_meas     ?
_exptl_crystal_density_method     'not measured'
_exptl_crystal_F_000     1152
_exptl_absorpt_coefficient_mu     4.956
_exptl_absorpt_correction_type     multi-scan
_exptl_absorpt_process_details     '(SADABS; Bruker, 2009)'
_exptl_absorpt_correction_T_min     0.2119
_exptl_absorpt_correction_T_max     0.8379
_exptl_special_details
;
The crystal was placed in the cold stream of an Oxford Cryosystems Cobra
open-flow nitrogen cryostat (Cosier & Glazer, 1986) operating at 100.0(1) K.
;
_diffrn_ambient_temperature     100
_diffrn_radiation_type     'MoK\a'
_diffrn_radiation_wavelength     0.71073
_diffrn_radiation_source     'sealed tube'
_diffrn_radiation_monochromator     'graphite'
_diffrn_measurement_device_type     'Bruker APEX DUO CCD area-detector'
_diffrn_measurement_method     '\f and \w scans'
_diffrn_detector_area_resol_mean     ?
_diffrn_reflns_number     16143
_diffrn_reflns_av_R_equivalents     0.0295
_diffrn_reflns_av_sigmaI/netI     0.0191
_diffrn_reflns_theta_min     1.42
_diffrn_reflns_theta_max     28.00
_diffrn_reflns_theta_full     28.00
_diffrn_measured_fraction_theta_max     1.000
_diffrn_measured_fraction_theta_full     1.000
_diffrn_reflns_limit_h_min     -26
_diffrn_reflns_limit_h_max     26
_diffrn_reflns_limit_k_min     -8
_diffrn_reflns_limit_k_max     8
_diffrn_reflns_limit_l_min     -19
_diffrn_reflns_limit_l_max     18
_diffrn_standards_number     0
_diffrn_standards_interval_count     ?
_diffrn_standards_interval_time     ?
_diffrn_standards_decay_%     ?
_refine_special_details
;
Refinement of <i>F</i>^2^ against ALL reflections. The weighted <i>R</i>-factor
<i>wR</i> and goodness of fit <i>S</i> are based on <i>F</i>^2^, conventional
<i>R</i>-factors <i>R</i> are based on <i>F</i>, with <i>F</i> set to zero for
negative <i>F</i>^2^. The threshold expression of <i>F</i>^2^ >
\s(<i>F</i>^2^) is used only for calculating <i>R</i>-factors(gt) <i>etc</i>.
and is not relevant to the choice of reflections for refinement.
<i>R</i>-factors based on <i>F</i>^2^ are statistically about twice as large
as those based on <i>F</i>, and <i>R</i>- factors based on ALL data will be
even larger.
;
_reflns_number_total     2484
_reflns_number_gt     2263
_reflns_threshold_expression     'I > 2\s(I)'
_refine_ls_structure_factor_coef     Fsqd
_refine_ls_matrix_type     full
_refine_ls_R_factor_all     0.0334
_refine_ls_R_factor_gt     0.0302
_refine_ls_wR_factor_gt     0.0766
_refine_ls_wR_factor_ref     0.0791
_refine_ls_goodness_of_fit_ref     1.041
_refine_ls_restrained_S_all     1.041
_refine_ls_number_reflns     2484
_refine_ls_number_parameters     129
_refine_ls_number_restraints     0
_refine_ls_hydrogen_treatment     constr
_refine_ls_weighting_scheme     calc
_refine_ls_weighting_details
        'calc w=1/[\s^2^(Fo^2^)+(0.0387P)^2^+13.6577P] where P=(Fo^2^+2Fc^2^)/3'
_atom_sites_solution_hydrogens     geom
_atom_sites_solution_primary     direct
_atom_sites_solution_secondary     difmap
_refine_ls_shift/su_max     0.001
_refine_ls_shift/su_mean     0.001
_refine_diff_density_max     1.744
_refine_diff_density_min     -0.603
_refine_ls_extinction_method     none
_refine_ls_extinction_coef     ?
loop_
    _atom_type_symbol
    _atom_type_description
    _atom_type_scat_dispersion_real
    _atom_type_scat_dispersion_imag
    _atom_type_scat_source
    'C' 'C' 0.0033 0.0016
                         'International Tables Vol C Tables 4.2.6.8 and 6.1.1.4'
    'H' 'H' 0.0000 0.0000
                         'International Tables Vol C Tables 4.2.6.8 and 6.1.1.4'
    'N' 'N' 0.0061 0.0033
                         'International Tables Vol C Tables 4.2.6.8 and 6.1.1.4'
    'I' 'I' -0.4742 1.8119
                         'International Tables Vol C Tables 4.2.6.8 and 6.1.1.4'
_computing_data_collection     'APEX2 (Bruker, 2009)'
_computing_cell_refinement     'SAINT (Bruker, 2009)'
_computing_data_reduction     'SAINT (Bruker, 2009)'
_computing_structure_solution     'SHELXTL (Sheldrick, 2008)'
_computing_structure_refinement     'SHELXTL (Sheldrick, 2008)'
_computing_molecular_graphics     'SHELXTL (Sheldrick, 2008)'
_computing_publication_material
;
SHELXTL (Sheldrick, 2008) and PLATON (Spek, 2009)
;
loop_
    _atom_site_type_symbol
    _atom_site_label
    _atom_site_fract_x
    _atom_site_fract_y
    _atom_site_fract_z
    _atom_site_U_iso_or_equiv
    _atom_site_adp_type
    _atom_site_calc_flag
    _atom_site_refinement_flags
    _atom_site_occupancy
    _atom_site_symmetry_multiplicity
    _atom_site_disorder_assembly
    _atom_site_disorder_group
    I I1 0.5000 0.5000 0.0000 0.02351(12) Uani d S 1 4 . .
    I I2 0.424696(18) 0.5000 0.16345(3) 0.03339(11) Uani d S 1 2 . .
    I I3 0.5000 0.5000 0.5000 0.03354(14) Uani d S 1 4 . .
    I I4 0.35817(2) 0.5000 0.42352(3) 0.03813(12) Uani d S 1 2 . .
    N N1 0.2700(3) 0.0000 1.2529(3) 0.0300(10) Uani d S 1 2 . .
    N N2 0.4157(3) 0.0000 0.6794(4) 0.0393(12) Uani d S 1 2 . .
    C C1 0.2277(3) 0.0000 1.3233(4) 0.0338(13) Uani d S 1 2 . .
    H H1A 0.2472 0.0000 1.3858 0.041 Uiso calc SR 1 2 . .
    C C2 0.1609(3) 0.0000 1.3078(4) 0.0356(13) Uani d S 1 2 . .
    H H2A 0.1331 0.0000 1.3580 0.043 Uiso calc SR 1 2 . .
    C C3 0.1319(3) 0.0000 1.2140(4) 0.0329(12) Uani d S 1 2 . .
    H H3A 0.0842 0.0000 1.2007 0.039 Uiso calc SR 1 2 . .
    C C4 0.1724(3) 0.0000 1.1446(4) 0.0319(12) Uani d S 1 2 . .
    H H4A 0.1530 0.0000 1.0820 0.038 Uiso calc SR 1 2 . .
    C C5 0.2453(3) 0.0000 1.1631(4) 0.0288(11) Uani d S 1 2 . .
    C C6 0.2883(3) 0.0000 1.0881(4) 0.0255(10) Uani d S 1 2 . .
    H H6A 0.3355 0.0000 1.1052 0.031 Uiso calc SR 1 2 . .
    C C7 0.2692(3) 0.0000 0.9977(4) 0.0275(11) Uani d S 1 2 . .
    H H7A 0.2218 0.0000 0.9817 0.033 Uiso calc SR 1 2 . .
    C C8 0.3107(3) 0.0000 0.9192(4) 0.0290(11) Uani d S 1 2 . .
    C C9 0.2775(3) 0.0000 0.8304(4) 0.0289(11) Uani d S 1 2 . .
    H H9A 0.2295 0.0000 0.8240 0.035 Uiso calc SR 1 2 . .
    C C10 0.3105(3) 0.0000 0.7535(4) 0.0272(11) Uani d S 1 2 . .
    H H10A 0.2852 0.0000 0.6945 0.033 Uiso calc SR 1 2 . .
    C C11 0.3815(3) 0.0000 0.7579(4) 0.0232(10) Uani d S 1 2 . .
    C C12 0.4171(3) 0.0000 0.8475(4) 0.0272(11) Uani d S 1 2 . .
    H H12A 0.4651 0.0000 0.8536 0.033 Uiso calc SR 1 2 . .
    C C13 0.3818(3) 0.0000 0.9268(4) 0.0336(12) Uani d S 1 2 . .
    H H13A 0.4059 0.0000 0.9866 0.040 Uiso calc SR 1 2 . .
    C C14 0.3424(3) 0.0000 1.2755(5) 0.0361(13) Uani d S 1 2 . .
    H H14A 0.3599 0.1166 1.2461 0.043 Uiso d R 1 1 . .
    H H14B 0.3546 0.0000 1.3414 0.043 Uiso d SR 1 2 . .
    C C15 0.3804(4) 0.0000 0.5885(4) 0.0391(14) Uani d S 1 2 . .
    H H15A 0.3516 0.1166 0.5844 0.047 Uiso d R 1 1 . .
    H H15B 0.4110 0.0000 0.5407 0.047 Uiso d SR 1 2 . .
    C C16 0.4903(3) 0.0000 0.6862(5) 0.0460(16) Uani d S 1 2 . .
    H H16A 0.5052 0.1166 0.7219 0.055 Uiso d R 1 1 . .
    H H16B 0.5073 0.0000 0.6261 0.055 Uiso d SR 1 2 . .
loop_
    _atom_site_aniso_label
    _atom_site_aniso_U_11
    _atom_site_aniso_U_22
    _atom_site_aniso_U_33
    _atom_site_aniso_U_12
    _atom_site_aniso_U_13
    _atom_site_aniso_U_23
    I1 0.0208(2) 0.0210(2) 0.0277(2) 0.000 -0.00351(16) 0.000
    I2 0.03043(19) 0.0368(2) 0.0338(2) 0.000 0.00747(14) 0.000
    I3 0.0526(3) 0.0261(3) 0.0232(2) 0.000 0.0100(2) 0.000
    I4 0.0541(3) 0.0367(2) 0.02383(19) 0.000 0.00475(16) 0.000
    N1 0.038(2) 0.023(2) 0.028(2) 0.000 -0.0003(19) 0.000
    N2 0.047(3) 0.044(3) 0.028(2) 0.000 0.011(2) 0.000
    C1 0.059(4) 0.018(2) 0.026(3) 0.000 0.014(2) 0.000
    C2 0.054(4) 0.023(3) 0.031(3) 0.000 0.010(3) 0.000
    C3 0.038(3) 0.023(3) 0.037(3) 0.000 0.002(2) 0.000
    C4 0.052(3) 0.020(2) 0.022(2) 0.000 -0.005(2) 0.000
    C5 0.050(3) 0.015(2) 0.023(2) 0.000 0.011(2) 0.000
    C6 0.036(3) 0.017(2) 0.024(2) 0.000 0.004(2) 0.000
    C7 0.033(3) 0.022(2) 0.027(3) 0.000 0.002(2) 0.000
    C8 0.039(3) 0.017(2) 0.034(3) 0.000 0.013(2) 0.000
    C9 0.026(2) 0.017(2) 0.044(3) 0.000 0.005(2) 0.000
    C10 0.027(2) 0.017(2) 0.036(3) 0.000 -0.008(2) 0.000
    C11 0.033(3) 0.017(2) 0.021(2) 0.000 0.0046(19) 0.000
    C12 0.025(2) 0.025(3) 0.030(3) 0.000 -0.003(2) 0.000
    C13 0.052(3) 0.025(3) 0.022(3) 0.000 -0.008(2) 0.000
    C14 0.040(3) 0.030(3) 0.038(3) 0.000 0.005(2) 0.000
    C15 0.052(4) 0.037(3) 0.028(3) 0.000 0.004(3) 0.000
    C16 0.040(3) 0.056(4) 0.044(4) 0.000 0.015(3) 0.000
_geom_special_details
;
All e.s.d.'s (except the e.s.d. in the dihedral angle between two l.s. planes)
are estimated using the full covariance matrix. The cell e.s.d.'s are taken
into account individually in the estimation of e.s.d.'s in distances, angles
and torsion angles; correlations between e.s.d.'s in cell parameters are only
used when they are defined by crystal symmetry. An approximate (isotropic)
treatment of cell e.s.d.'s is used for estimating e.s.d.'s involving l.s.
planes.
;
loop_
    _geom_bond_atom_site_label_1
    _geom_bond_atom_site_label_2
    _geom_bond_site_symmetry_2
    _geom_bond_distance
    _geom_bond_publ_flag
    I1 I2 5_665 2.9054(4) ?
    I1 I2 . 2.9054(4) ?
    I3 I4 . 2.9347(4) ?
    I3 I4 5_666 2.9347(4) ?
    N1 C5 . 1.346(7) ?
    N1 C1 . 1.375(7) ?
    N1 C14 . 1.448(8) ?
    N2 C11 . 1.373(7) ?
    N2 C15 . 1.433(8) ?
    N2 C16 . 1.476(9) ?
    C1 C2 . 1.327(9) ?
    C1 H1A . 0.9500 ?
    C2 C3 . 1.425(9) ?
    C2 H2A . 0.9500 ?
    C3 C4 . 1.341(9) ?
    C3 H3A . 0.9500 ?
    C4 C5 . 1.449(9) ?
    C4 H4A . 0.9500 ?
    C5 C6 . 1.438(7) ?
    C6 C7 . 1.327(8) ?
    C6 H6A . 0.9500 ?
    C7 C8 . 1.459(8) ?
    C7 H7A . 0.9500 ?
    C8 C9 . 1.389(8) ?
    C8 C13 . 1.407(9) ?
    C9 C10 . 1.339(8) ?
    C9 H9A . 0.9500 ?
    C10 C11 . 1.407(7) ?
    C10 H10A . 0.9500 ?
    C11 C12 . 1.420(7) ?
    C12 C13 . 1.396(8) ?
    C12 H12A . 0.9500 ?
    C13 H13A . 0.9500 ?
    C14 H14A . 0.9601 ?
    C14 H14B . 0.9600 ?
    C15 H15A . 0.9600 ?
    C15 H15B . 0.9598 ?
    C16 H16A . 0.9600 ?
    C16 H16B . 0.9600 ?
loop_
    _geom_angle_atom_site_label_1
    _geom_angle_atom_site_label_2
    _geom_angle_atom_site_label_3
    _geom_angle_site_symmetry_1
    _geom_angle_site_symmetry_3
    _geom_angle
    _geom_angle_publ_flag
    I2 I1 I2 5_665 . 180.000(12) ?
    I4 I3 I4 . 5_666 180.0 ?
    C5 N1 C1 . . 121.2(5) ?
    C5 N1 C14 . . 119.2(5) ?
    C1 N1 C14 . . 119.6(5) ?
    C11 N2 C15 . . 121.2(5) ?
    C11 N2 C16 . . 120.9(5) ?
    C15 N2 C16 . . 117.9(5) ?
    C2 C1 N1 . . 122.9(6) ?
    C2 C1 H1A . . 118.6 ?
    N1 C1 H1A . . 118.6 ?
    C1 C2 C3 . . 118.4(6) ?
    C1 C2 H2A . . 120.8 ?
    C3 C2 H2A . . 120.8 ?
    C4 C3 C2 . . 119.4(6) ?
    C4 C3 H3A . . 120.3 ?
    C2 C3 H3A . . 120.3 ?
    C3 C4 C5 . . 121.3(5) ?
    C3 C4 H4A . . 119.4 ?
    C5 C4 H4A . . 119.4 ?
    N1 C5 C6 . . 122.4(5) ?
    N1 C5 C4 . . 116.8(5) ?
    C6 C5 C4 . . 120.8(5) ?
    C7 C6 C5 . . 127.2(5) ?
    C7 C6 H6A . . 116.4 ?
    C5 C6 H6A . . 116.4 ?
    C6 C7 C8 . . 129.3(5) ?
    C6 C7 H7A . . 115.4 ?
    C8 C7 H7A . . 115.4 ?
    C9 C8 C13 . . 117.6(5) ?
    C9 C8 C7 . . 117.5(5) ?
    C13 C8 C7 . . 124.9(5) ?
    C10 C9 C8 . . 122.6(5) ?
    C10 C9 H9A . . 118.7 ?
    C8 C9 H9A . . 118.7 ?
    C9 C10 C11 . . 121.7(5) ?
    C9 C10 H10A . . 119.2 ?
    C11 C10 H10A . . 119.2 ?
    N2 C11 C10 . . 122.2(5) ?
    N2 C11 C12 . . 120.6(5) ?
    C10 C11 C12 . . 117.3(5) ?
    C13 C12 C11 . . 120.1(5) ?
    C13 C12 H12A . . 120.0 ?
    C11 C12 H12A . . 120.0 ?
    C12 C13 C8 . . 120.8(5) ?
    C12 C13 H13A . . 119.6 ?
    C8 C13 H13A . . 119.6 ?
    N1 C14 H14A . . 106.9 ?
    N1 C14 H14B . . 112.4 ?
    H14A C14 H14B . . 111.7 ?
    N2 C15 H15A . . 107.3 ?
    N2 C15 H15B . . 111.7 ?
    H15A C15 H15B . . 111.7 ?
    N2 C16 H16A . . 107.2 ?
    N2 C16 H16B . . 111.9 ?
    H16A C16 H16B . . 111.7 ?
loop_
    _geom_torsion_atom_site_label_1
    _geom_torsion_atom_site_label_2
    _geom_torsion_atom_site_label_3
    _geom_torsion_atom_site_label_4
    _geom_torsion_site_symmetry_1
    _geom_torsion_site_symmetry_2
    _geom_torsion_site_symmetry_3
    _geom_torsion_site_symmetry_4
    _geom_torsion
    _geom_torsion_publ_flag
    C5 N1 C1 C2 . . . . 0.000(3) ?
    C14 N1 C1 C2 . . . . 180.000(2) ?
    N1 C1 C2 C3 . . . . 0.000(3) ?
    C1 C2 C3 C4 . . . . 0.000(3) ?
    C2 C3 C4 C5 . . . . 0.000(3) ?
    C1 N1 C5 C6 . . . . 180.000(2) ?
    C14 N1 C5 C6 . . . . 0.000(3) ?
    C1 N1 C5 C4 . . . . 0.000(3) ?
    C14 N1 C5 C4 . . . . 180.000(2) ?
    C3 C4 C5 N1 . . . . 0.000(2) ?
    C3 C4 C5 C6 . . . . 180.000(2) ?
    N1 C5 C6 C7 . . . . 180.000(2) ?
    C4 C5 C6 C7 . . . . 0.000(3) ?
    C5 C6 C7 C8 . . . . 180.000(2) ?
    C6 C7 C8 C9 . . . . 180.000(2) ?
    C6 C7 C8 C13 . . . . 0.000(2) ?
    C13 C8 C9 C10 . . . . 0.000(2) ?
    C7 C8 C9 C10 . . . . 180.000(2) ?
    C8 C9 C10 C11 . . . . 0.000(2) ?
    C15 N2 C11 C10 . . . . 0.000(2) ?
    C16 N2 C11 C10 . . . . 180.0000(10)
                                      ?
    C15 N2 C11 C12 . . . . 180.0000(10)
                                      ?
    C16 N2 C11 C12 . . . . 0.000(2) ?
    C9 C10 C11 N2 . . . . 180.0000(10)
                                     ?
    C9 C10 C11 C12 . . . . 0.000(2) ?
    N2 C11 C12 C13 . . . . 180.000(2) ?
    C10 C11 C12 C13 . . . . 0.000(2) ?
    C11 C12 C13 C8 . . . . 0.000(2) ?
    C9 C8 C13 C12 . . . . 0.000(2) ?
    C7 C8 C13 C12 . . . . 180.000(2) ?
