# Supplementary material for: (E)-2-[4-(Dimethyl­amino)­styr­yl]-1-methyl­pyridinium triiodide
Source: Acta Crystallogr Sect E Struct Rep Online. 2011 Jul 30;67(Pt 8):o2151. doi: 10.1107/S1600536811028753 (PMC3213589; doi:10.1107/S1600536811028753)
Supplement: Supplementary file 2 [file e-67-o2151-Isup2.hkl]

# 
# h,k,l, Fc-squared, Fo-squared, sigma(Fo-squared) and status flag 
# 
data_I
_shelx_title ' k16cu_0m in C2/m (100K)' 
_shelx_refln_list_code          4 
_shelx_F_calc_maximum      851.17 
_exptl_crystal_F_000      1152.00 
_reflns_d_resolution_high  0.7570 
 
loop_ 
 _symmetry_equiv_pos_as_xyz 
 'x, y, z' 
 '-x, y, -z' 
 'x+1/2, y+1/2, z' 
 '-x+1/2, y+1/2, -z' 
 '-x, -y, -z' 
 'x, -y, z' 
 '-x+1/2, -y+1/2, -z' 
 'x+1/2, -y+1/2, z' 
 
_cell_length_a    19.8760 
_cell_length_b     6.6126 
_cell_length_c    14.4421 
_cell_angle_alpha  90.000 
_cell_angle_beta   95.107 
_cell_angle_gamma  90.000 
 
_shelx_F_squared_multiplier     1.000 
 
loop_ 
 _refln_index_h 
 _refln_index_k 
 _refln_index_l 
 _refln_F_squared_calc 
 _refln_F_squared_meas 
 _refln_F_squared_sigma 
 _refln_observed_status 
   2   0   0    16859.08    17316.41    395.72 o 
   4   0   0     3236.69     3058.52     63.28 o 
   6   0   0     7609.40     8354.51    150.76 o 
   8   0   0    29101.64    27134.04    391.23 o 
  10   0   0     1677.80     1951.76     55.86 o 
  12   0   0    36152.78    37413.56    461.44 o 
  14   0   0    77183.70    78231.75    920.44 o 
  16   0   0     9140.04     9833.62    169.23 o 
  18   0   0      263.99      291.61     43.00 o 
  20   0   0        4.52        5.02     27.74 o 
  22   0   0     2054.04     2161.71     98.18 o 
  24   0   0     1354.63     1486.09     84.99 o 
  26   0   0     4398.76     5077.72    155.14 o 
   1   1   0   132189.59   142631.95   1496.50 o 
   3   1   0     9260.34    11757.14    133.84 o 
   5   1   0       27.51       87.00     13.86 o 
   7   1   0    36895.80    36828.93    373.36 o 
   9   1   0      125.23       98.27     13.23 o 
  11   1   0     4447.52     4078.80     57.99 o 
  13   1   0    62024.85    58954.93    590.23 o 
  15   1   0    36292.02    37583.49    334.80 o 
  17   1   0       84.70       57.89     19.05 o 
  19   1   0       53.79       68.18     20.29 o 
  21   1   0     1234.01     1438.59     56.41 o 
  23   1   0     1176.20     1315.90     55.98 o 
  25   1   0     1388.47     1077.14     58.52 o 
   0   2   0   724482.88   718004.63  18415.59 o 
   2   2   0    14818.71    13981.10    139.52 o 
   4   2   0     1409.03     1345.85     28.20 o 
   6   2   0     4933.12     5240.74     66.07 o 
   8   2   0    19853.33    18405.66    197.44 o 
  10   2   0     1589.80     1743.41     39.00 o 
  12   2   0    28794.41    29155.68    301.01 o 
  14   2   0    61589.39    56108.94    551.10 o 
  16   2   0     7812.13     7165.55    156.70 o 
  18   2   0      159.78      156.94     26.36 o 
  20   2   0        3.03      -11.41     21.31 o 
  22   2   0     1791.24     1846.51     71.91 o 
  24   2   0     1197.63     1286.49     69.06 o 
   1   3   0    87887.19    90067.61   1258.82 o 
   3   3   0     4482.52     5404.02     74.64 o 
   5   3   0       36.43       39.13      9.54 o 
   7   3   0    24920.14    24296.95    373.91 o 
   9   3   0       15.09       99.16     11.07 o 
  11   3   0     3374.61     3391.18     50.81 o 
  13   3   0    43611.09    42457.69    480.90 o 
  15   3   0    25501.62    25523.68    315.33 o 
  17   3   0       94.77       -4.75     20.68 o 
  19   3   0        9.22      -36.01     25.34 o 
  21   3   0     1026.13     1033.02     58.05 o 
  23   3   0      939.65      911.45     64.26 o 
   0   4   0   255083.81   274816.56   4990.74 o 
   2   4   0    10056.49     9003.87    122.58 o 
   4   4   0      189.43      211.25     14.78 o 
   6   4   0     2977.97     3091.91     48.25 o 
   8   4   0     9877.63     9376.83    115.53 o 
  10   4   0     1213.96     1339.58     46.65 o 
  12   4   0    16026.23    16852.56    247.07 o 
  14   4   0    34282.57    33487.89    451.77 o 
  16   4   0     5004.05     5090.40    111.64 o 
  18   4   0       25.91       39.00     31.28 o 
  20   4   0        1.24       40.89     26.67 o 
  22   4   0     1240.44     1085.26     91.13 o 
   1   5   0    40581.07    40229.17    441.00 o 
   3   5   0     2583.23     2961.20     64.12 o 
   5   5   0      139.96      118.25     17.97 o 
   7   5   0    11833.90    11367.86    141.89 o 
   9   5   0      103.25      146.22     21.84 o 
  11   5   0     2145.36     2272.78     61.71 o 
  13   5   0    21751.98    21361.55    308.15 o 
  15   5   0    12718.47    13297.49    240.25 o 
  17   5   0      117.51      160.55     39.90 o 
  19   5   0        4.81        7.35     40.80 o 
  21   5   0      670.77      891.00    100.99 o 
   0   6   0    91427.06    97100.36   1374.51 o 
   2   6   0     4323.25     3989.98     73.21 o 
   4   6   0        0.40        3.61     14.54 o 
   6   6   0     1811.53     1786.98     54.79 o 
   8   6   0     4654.70     4584.75     98.82 o 
  10   6   0      777.42      732.05     67.78 o 
  12   6   0     6914.47     6961.80    154.19 o 
  14   6   0    14600.67    14453.59    286.87 o 
  16   6   0     2525.96     2666.52    116.60 o 
  18   6   0        2.85       -7.44     48.98 o 
   1   7   0    13969.46    13936.61    248.26 o 
   3   7   0     1541.25     1645.71     79.79 o 
   5   7   0      175.98      138.34     26.48 o 
   7   7   0     4914.61     4772.31    117.97 o 
   9   7   0      103.64      137.21     32.56 o 
  11   7   0     1122.79     1179.35     70.52 o 
  13   7   0     8475.95     8421.45    181.22 o 
  15   7   0     4901.34     5516.20    181.23 o 
   0   8   0    30487.39    31080.38    850.53 o 
   2   8   0     1223.98     1340.00    144.61 o 
   4   8   0       68.33       79.58     42.83 o 
   6   8   0      831.09      879.56    114.72 o 
   8   8   0     1898.64     1981.31    115.09 o 
  10   8   0      450.03      332.10     56.34 o 
 -26   0   1     2935.06     3343.33    123.58 o 
 -24   0   1     4442.67     4286.07    129.50 o 
 -22   0   1       70.30       58.24     33.38 o 
 -20   0   1      747.06      670.91     54.12 o 
 -18   0   1      105.47       54.57     26.28 o 
 -16   0   1     3815.70     3800.71     90.21 o 
 -14   0   1     1617.44     1323.61     75.69 o 
 -12   0   1    40345.47    41719.37    508.83 o 
 -10   0   1    38561.41    39577.36    555.85 o 
  -8   0   1    22125.30    21901.76    294.86 o 
  -6   0   1    32931.52    31816.49    478.29 o 
  -4   0   1      858.34      401.03     35.40 o 
  -2   0   1     4538.02     4401.60     92.22 o 
   0   0   1        8.11       20.84      4.35 o 
   2   0   1    12173.60    15262.76    352.59 o 
   4   0   1    70194.22    71850.59   1033.32 o 
   6   0   1    35038.35    33827.02    720.85 o 
   8   0   1    23347.90    21365.48    289.79 o 
  10   0   1      675.89      790.85     40.74 o 
  12   0   1     1472.49     1674.32     55.13 o 
  14   0   1      413.71      530.33     39.75 o 
  16   0   1    16349.90    15372.27    228.23 o 
  18   0   1     3400.96     3948.53    109.13 o 
  20   0   1     1961.01     2442.00     96.74 o 
  22   0   1      881.31     1062.81     71.40 o 
  24   0   1       85.37      157.99     39.90 o 
 -25   1   1     4838.00     4999.82    151.88 o 
 -23   1   1     1579.99     1591.66     60.89 o 
 -21   1   1       59.77      101.19     26.82 o 
 -19   1   1       35.84       54.50     19.67 o 
 -17   1   1     2075.13     1817.83     53.05 o 
 -15   1   1     4423.92     4434.09     68.90 o 
 -13   1   1     4390.11     4276.69     63.44 o 
 -11   1   1    41909.02    39880.00    364.16 o 
  -9   1   1     6288.71     6193.59    108.91 o 
  -7   1   1    15216.76    14659.56    160.18 o 
  -5   1   1    10807.23    10631.89    167.77 o 
  -3   1   1     6844.25     8263.02    128.16 o 
  -1   1   1    13839.26    16580.52    178.20 o 
   1   1   1     6985.74     6956.87     94.61 o 
   3   1   1   216093.08   227017.69   2400.22 o 
   5   1   1        0.11       81.93      9.26 o 
   7   1   1    35332.87    35511.96    378.39 o 
   9   1   1    15101.04    15740.77    172.78 o 
  11   1   1     5515.07     5554.66     70.80 o 
  13   1   1      270.38      226.90     19.88 o 
  15   1   1     6625.13     6126.37     83.77 o 
  17   1   1    19870.03    20062.35    222.93 o 
  19   1   1       62.07       84.01     21.53 o 
  21   1   1     3609.24     4200.16     85.61 o 
  23   1   1       64.20       91.15     24.34 o 
  25   1   1      339.40      233.71     33.78 o 
 -24   2   1     3788.63     3644.49    101.20 o 
 -22   2   1       68.68       43.08     29.11 o 
 -20   2   1      599.63      617.94     42.63 o 
 -18   2   1      110.08       94.24     23.20 o 
 -16   2   1     3017.51     2580.46     67.06 o 
 -14   2   1     1200.56     1044.45     41.53 o 
 -12   2   1    32199.60    31459.02    321.11 o 
 -10   2   1    30415.48    31449.00    289.42 o 
  -8   2   1    14881.26    14248.19    157.43 o 
  -6   2   1    22163.75    20426.38    199.93 o 
  -4   2   1      400.27      292.66     16.78 o 
  -2   2   1     3504.66     2992.52     41.76 o 
   0   2   1       15.03       34.10      7.97 o 
   2   2   1    12731.13    12791.53    150.66 o 
   4   2   1    47053.02    46839.96    532.21 o 
   6   2   1    23624.85    23439.94    250.65 o 
   8   2   1    17604.64    16384.91    179.68 o 
  10   2   1      424.62      502.89     22.76 o 
  12   2   1     1002.28     1018.97     35.59 o 
  14   2   1      410.03      572.32     33.04 o 
  16   2   1    13451.31    11879.99    235.16 o 
  18   2   1     2763.19     2754.37     70.64 o 
  20   2   1     1539.21     1685.56     66.60 o 
  22   2   1      695.70      876.01     51.40 o 
  24   2   1       78.53      112.45     30.03 o 
 -23   3   1     1152.71     1271.97     69.07 o 
 -21   3   1       27.31       15.23     26.84 o 
 -19   3   1       15.13       31.47     23.98 o 
 -17   3   1     1349.09     1159.23     53.68 o 
 -15   3   1     2810.08     2915.96     89.06 o 
 -13   3   1     2888.07     2793.83     61.29 o 
 -11   3   1    27438.61    26333.88    246.16 o 
  -9   3   1     3294.98     3229.58     48.68 o 
  -7   3   1    10403.14     9383.24    106.26 o 
  -5   3   1     4408.80     4106.02     58.78 o 
  -3   3   1     2575.09     3113.71     52.87 o 
  -1   3   1     8982.91     9825.83    142.47 o 
   1   3   1     4107.89     3428.60     61.79 o 
   3   3   1   106262.41   111666.84   1240.18 o 
   5   3   1        6.89       27.75     10.37 o 
   7   3   1    22007.01    21548.05    265.53 o 
   9   3   1     7647.81     7573.17     97.09 o 
  11   3   1     3509.00     3635.56     55.27 o 
  13   3   1      219.52      230.03     24.89 o 
  15   3   1     4475.03     4333.75     87.22 o 
  17   3   1    14024.13    13283.60    194.07 o 
  19   3   1       56.09       19.69     23.69 o 
  21   3   1     2433.57     2441.18     81.16 o 
  23   3   1       29.41       11.98     30.76 o 
 -22   4   1       59.45       -3.25     40.40 o 
 -20   4   1      325.12      286.75     33.27 o 
 -18   4   1      111.87      100.70     21.97 o 
 -16   4   1     1569.74     1459.04     54.99 o 
 -14   4   1      566.99      579.39     42.96 o 
 -12   4   1    17306.52    17335.62    234.78 o 
 -10   4   1    16346.25    16887.75    223.95 o 
  -8   4   1     6311.56     5896.71     82.05 o 
  -6   4   1     9525.87     8709.72    100.68 o 
  -4   4   1       98.28       90.45     12.19 o 
  -2   4   1     1906.05     1762.03     42.92 o 
   0   4   1       25.17       56.07     11.59 o 
   2   4   1     9555.36     8775.15    117.57 o 
   4   4   1    21750.96    20664.69    224.48 o 
   6   4   1    10495.77    10302.08    126.88 o 
   8   4   1     8437.30     7901.67    106.27 o 
  10   4   1      232.59      301.76     25.36 o 
  12   4   1      393.47      340.14     32.61 o 
  14   4   1      319.22      465.05     40.16 o 
  16   4   1     7951.20     7665.53    135.61 o 
  18   4   1     1560.30     1489.69     57.10 o 
  20   4   1      774.45      826.71     55.09 o 
  22   4   1      334.24      478.23     47.26 o 
 -21   5   1        2.54       48.02     58.95 o 
 -19   5   1        0.60      -37.16     36.92 o 
 -17   5   1      579.87      608.25     64.17 o 
 -15   5   1     1086.17     1226.29     69.40 o 
 -13   5   1     1432.12     1407.34     56.83 o 
 -11   5   1    12334.34    11942.77    175.93 o 
  -9   5   1     1402.57     1488.35     50.35 o 
  -7   5   1     4145.51     3787.48     67.12 o 
  -5   5   1     1374.56     1317.18     38.56 o 
  -3   5   1      719.64      852.05     37.51 o 
  -1   5   1     3647.54     3753.95     61.58 o 
   1   5   1     1810.67     1524.23     55.43 o 
   3   5   1    40560.39    42065.46    493.73 o 
   5   5   1        4.54       -1.32     13.24 o 
   7   5   1     8620.51     8340.00    118.49 o 
   9   5   1     3171.08     2977.60     67.06 o 
  11   5   1     1770.86     1938.24     68.09 o 
  13   5   1       88.75       66.52     28.74 o 
  15   5   1     2123.99     2365.88     91.17 o 
  17   5   1     7072.32     7326.80    170.79 o 
  19   5   1       48.91       44.16     44.95 o 
  21   5   1     1110.39     1283.22    135.77 o 
 -18   6   1      100.34       93.57     56.26 o 
 -16   6   1      562.58      493.23     60.96 o 
 -14   6   1      188.25      182.06     40.52 o 
 -12   6   1     6862.88     6888.65    149.90 o 
 -10   6   1     6641.98     6885.94    146.28 o 
  -8   6   1     2132.17     2004.28     61.48 o 
  -6   6   1     3202.17     2994.08     70.66 o 
  -4   6   1       32.85       29.06     18.16 o 
  -2   6   1      603.15      642.20     33.40 o 
   0   6   1        1.71       23.02     14.17 o 
   2   6   1     3639.71     3404.89     91.52 o 
   4   6   1     8621.96     8338.55    123.72 o 
   6   6   1     3666.41     3801.72     86.62 o 
   8   6   1     2767.05     2666.06     73.68 o 
  10   6   1      154.05       85.39     25.44 o 
  12   6   1      111.59       99.66     28.89 o 
  14   6   1      191.14      272.79     49.56 o 
  16   6   1     3620.70     3342.66    123.61 o 
  18   6   1      657.14      668.72     85.63 o 
 -15   7   1      255.19      427.21     68.57 o 
 -13   7   1      575.93      547.61     59.69 o 
 -11   7   1     4025.77     4010.01    111.95 o 
  -9   7   1      546.59      628.24     54.03 o 
  -7   7   1     1003.52     1050.65     57.52 o 
  -5   7   1      363.00      393.98     42.04 o 
  -3   7   1      162.71      214.98     36.82 o 
  -1   7   1      981.24     1009.67     54.14 o 
   1   7   1      540.26      506.06     39.05 o 
   3   7   1    13314.83    14115.44    239.92 o 
   5   7   1        2.84      -11.98     22.67 o 
   7   7   1     2205.85     2190.08     74.61 o 
   9   7   1     1196.46     1104.11     66.08 o 
  11   7   1      843.18      815.85     59.58 o 
  13   7   1       18.69       55.05     38.29 o 
  15   7   1      766.21      974.77     94.18 o 
 -10   8   1     2188.28     2286.75    110.99 o 
  -8   8   1      548.35      567.98     59.95 o 
  -6   8   1      813.70      937.39     64.63 o 
  -4   8   1       12.16      -23.15     38.43 o 
  -2   8   1       91.29      154.94     45.60 o 
   0   8   1       36.42       16.65     41.43 o 
   2   8   1      746.51      892.45     89.23 o 
   4   8   1     2892.33     3076.31    123.53 o 
   6   8   1      939.73     1014.24    159.04 o 
   8   8   1      629.78      857.17     88.30 o 
  10   8   1       86.54      160.35     53.96 o 
 -26   0   2        5.29       15.30     42.69 o 
 -24   0   2     3835.45     4489.09    136.92 o 
 -22   0   2    14300.13    15085.34    272.99 o 
 -20   0   2     4244.26     3815.82    109.03 o 
 -18   0   2        9.64       26.89     27.45 o 
 -16   0   2     1384.49     1565.35     64.58 o 
 -14   0   2     2146.74     2126.16     82.40 o 
 -12   0   2      353.15      709.26     39.28 o 
 -10   0   2    52191.77    50175.30    637.93 o 
  -8   0   2   168768.16   172559.89   2082.30 o 
  -6   0   2    16015.22    17192.77    267.63 o 
  -4   0   2    11505.09    12925.58    250.74 o 
  -2   0   2    31248.53    34837.48    638.91 o 
   0   0   2     5595.70     8512.06    140.60 o 
   2   0   2    11219.40    12464.36    289.82 o 
   4   0   2   115816.01   121400.45   1746.73 o 
   6   0   2   173321.64   176647.98   2828.74 o 
   8   0   2     4113.71     4457.63     84.03 o 
  10   0   2     4646.38     4530.48     91.86 o 
  12   0   2     1999.91     2095.37     65.28 o 
  14   0   2    15124.08    14768.76    249.97 o 
  16   0   2     7865.92     7247.18    134.54 o 
  18   0   2    12650.30    13609.60    245.60 o 
  20   0   2    15676.22    17014.02    297.83 o 
  22   0   2      296.65      364.44     46.96 o 
  24   0   2      367.30      406.27     50.34 o 
 -25   1   2     1579.45     1735.24     75.64 o 
 -23   1   2     9187.19    10366.33    169.28 o 
 -21   1   2    13620.48    13862.13    180.00 o 
 -19   1   2      510.11      451.88     33.33 o 
 -17   1   2      163.24      235.64     27.54 o 
 -15   1   2     4084.53     3778.47     62.62 o 
 -13   1   2     2224.30     2036.78     42.66 o 
 -11   1   2    13012.29    13324.11    135.40 o 
  -9   1   2   135362.09   137141.69   1264.67 o 
  -7   1   2    98356.33   100104.96    957.25 o 
  -5   1   2      659.37      917.96     21.03 o 
  -3   1   2      458.59      570.40     15.92 o 
  -1   1   2    57518.82    64901.29    837.25 o 
   1   1   2    26964.44    29249.85    655.45 o 
   3   1   2    30978.84    32841.73    474.75 o 
   5   1   2   195343.38   188709.33   2005.59 o 
   7   1   2    74601.07    75214.41    738.15 o 
   9   1   2     3400.55     3253.04     55.63 o 
  11   1   2       66.54      117.66     13.64 o 
  13   1   2    15694.77    14731.79    163.00 o 
  15   1   2    10391.11     9807.29    142.53 o 
  17   1   2     6620.67     6850.89     99.19 o 
  19   1   2    16892.24    16851.80    206.54 o 
  21   1   2     3920.96     4547.18     88.91 o 
  23   1   2      130.46      104.63     24.40 o 
  25   1   2       93.43      280.73     34.94 o 
 -24   2   2     3317.59     3797.77    102.38 o 
 -22   2   2    12212.73    13027.63    202.17 o 
 -20   2   2     3649.26     3284.16    102.56 o 
 -18   2   2       18.38       19.81     21.77 o 
 -16   2   2     1321.09     1327.63     50.57 o 
 -14   2   2     2119.99     1900.82     61.98 o 
 -12   2   2      361.41      543.76     24.83 o 
 -10   2   2    42442.99    40547.20    379.11 o 
  -8   2   2   134403.50   133939.11   1281.81 o 
  -6   2   2    13351.92    13917.95    156.43 o 
  -4   2   2     7389.59     7515.79     92.37 o 
  -2   2   2    23741.89    27583.34    337.27 o 
   0   2   2     7623.85     8836.90    129.33 o 
   2   2   2     8493.84     9139.20    129.79 o 
   4   2   2    85242.16    87335.75    922.84 o 
   6   2   2   135702.28   138172.78   1385.46 o 
   8   2   2     3949.48     4282.69     67.60 o 
  10   2   2     3316.99     3199.94     55.78 o 
  12   2   2     1997.73     2075.96     45.80 o 
  14   2   2    12949.06    12576.78    164.00 o 
  16   2   2     6746.49     6200.61    115.13 o 
  18   2   2    10669.89    10318.83    201.56 o 
  20   2   2    13404.89    13383.56    194.17 o 
  22   2   2      285.91      220.64     31.99 o 
  24   2   2      277.30      322.33     38.84 o 
 -23   3   2     6593.83     6973.40    144.67 o 
 -21   3   2     9818.86     9123.10    173.00 o 
 -19   3   2      450.25      425.97     58.78 o 
 -17   3   2      183.68      191.06     31.31 o 
 -15   3   2     2782.39     2595.14     64.05 o 
 -13   3   2     1598.29     1490.88     45.72 o 
 -11   3   2     9169.61     9211.61     98.19 o 
  -9   3   2    83704.66    84940.95    725.27 o 
  -7   3   2    57995.39    58917.01    547.36 o 
  -5   3   2      200.02      200.70     13.77 o 
  -3   3   2      133.35      259.04     16.08 o 
  -1   3   2    27835.04    30563.57    372.34 o 
   1   3   2    13769.44    14745.15    170.24 o 
   3   3   2    17632.75    18522.85    239.58 o 
   5   3   2   107054.66   105174.25   1179.01 o 
   7   3   2    44932.32    43406.39    507.32 o 
   9   3   2     1839.06     1897.96     42.55 o 
  11   3   2       12.75       20.80     11.54 o 
  13   3   2    10572.22    10109.75    146.85 o 
  15   3   2     7518.83     7226.56    122.04 o 
  17   3   2     4795.55     4896.96     99.94 o 
  19   3   2    12101.13    10923.27    223.14 o 
  21   3   2     2880.98     3086.76     94.13 o 
  23   3   2       60.14       58.40     33.29 o 
 -22   4   2     7626.04     6929.36    364.90 o 
 -20   4   2     2361.78     2016.38     77.68 o 
 -18   4   2       57.23      111.00     22.41 o 
 -16   4   2      992.72     1008.47     80.75 o 
 -14   4   2     1660.65     1548.01     62.87 o 
 -12   4   2      403.20      526.06     39.81 o 
 -10   4   2    23970.60    22443.59    285.53 o 
  -8   4   2    71061.76    69164.22    616.95 o 
  -6   4   2     8025.34     8257.64     99.44 o 
  -4   4   2     2411.86     2237.53     49.33 o 
  -2   4   2    12474.77    13838.87    186.25 o 
   0   4   2     6830.71     6943.38     91.58 o 
   2   4   2     4803.03     4973.26     69.57 o 
   4   4   2    42767.00    42950.83    497.85 o 
   6   4   2    70948.09    69262.11    702.00 o 
   8   4   2     2930.81     2778.02     56.48 o 
  10   4   2     1235.35     1244.23     49.87 o 
  12   4   2     1534.34     1636.20     61.06 o 
  14   4   2     8033.52     8122.07    135.09 o 
  16   4   2     4288.44     3949.03     97.68 o 
  18   4   2     6452.85     6075.54    117.91 o 
  20   4   2     8492.23     8074.41    213.64 o 
  22   4   2      242.57      191.03     37.33 o 
 -21   5   2     5373.22     5384.73    196.28 o 
 -19   5   2      321.03      401.63     62.17 o 
 -17   5   2      198.87      230.72     40.85 o 
 -15   5   2     1597.06     1677.66     81.29 o 
 -13   5   2      967.59      910.27     52.00 o 
 -11   5   2     4922.54     4814.55    102.78 o 
  -9   5   2    39184.44    39148.69    474.81 o 
  -7   5   2    26820.58    26158.63    290.70 o 
  -5   5   2        6.41       39.76     14.02 o 
  -3   5   2      167.28      266.86     20.55 o 
  -1   5   2    12710.90    13518.47    176.72 o 
   1   5   2     6574.86     6718.21     86.91 o 
   3   5   2     8746.24     9069.80    125.18 o 
   5   5   2    46242.94    45003.28    529.36 o 
   7   5   2    21139.56    20510.33    246.18 o 
   9   5   2      529.57      643.79     40.37 o 
  11   5   2       28.53       45.66     24.66 o 
  13   5   2     5454.61     5504.52    130.16 o 
  15   5   2     4250.45     4241.95    118.54 o 
  17   5   2     2674.10     2836.86    110.09 o 
  19   5   2     6523.77     6656.31    193.22 o 
  21   5   2     1627.72     1864.82    147.12 o 
 -18   6   2      108.75       56.64     52.81 o 
 -16   6   2      574.96      600.96     64.93 o 
 -14   6   2      987.71      978.42     72.22 o 
 -12   6   2      390.35      398.67     39.33 o 
 -10   6   2    10243.92     9466.09    165.56 o 
  -8   6   2    27442.38    26926.69    345.82 o 
  -6   6   2     3761.19     3783.74     87.01 o 
  -4   6   2      366.50      447.91     35.35 o 
  -2   6   2     5736.87     5975.70    102.09 o 
   0   6   2     3246.67     3373.93     71.96 o 
   2   6   2     2407.59     2578.51     61.95 o 
   4   6   2    17305.62    17349.57    235.07 o 
   6   6   2    27650.76    27604.66    373.60 o 
   8   6   2     1613.96     1677.89     68.72 o 
  10   6   2      180.95      216.20     31.60 o 
  12   6   2      862.40      902.48     60.65 o 
  14   6   2     3802.35     3892.30    113.66 o 
  16   6   2     2131.10     2174.10    102.96 o 
  18   6   2     2935.47     3119.35    151.54 o 
 -15   7   2      778.68      741.90     62.83 o 
 -13   7   2      516.45      521.33     52.27 o 
 -11   7   2     2165.88     2207.87     92.03 o 
  -9   7   2    14527.83    14780.32    282.97 o 
  -7   7   2     9901.36     9793.23    187.78 o 
  -5   7   2       27.88       10.97     24.35 o 
  -3   7   2      215.36      288.07     38.16 o 
  -1   7   2     4991.45     5294.19    110.46 o 
   1   7   2     2882.78     2945.49     79.41 o 
   3   7   2     3757.28     3935.87    101.83 o 
   5   7   2    16114.13    16043.15    248.96 o 
   7   7   2     7977.48     7771.52    147.94 o 
   9   7   2       59.94       76.20     30.72 o 
  11   7   2      122.05       58.88     32.49 o 
  13   7   2     2253.85     2312.74    114.52 o 
  15   7   2     1967.48     2081.96    128.86 o 
 -10   8   2     3609.45     3520.75    121.17 o 
  -8   8   2     8575.80     8564.87    213.87 o 
  -6   8   2     1515.90     1644.90     83.12 o 
  -4   8   2        4.06       20.49     31.27 o 
  -2   8   2     2534.22     2510.76    128.32 o 
   0   8   2     1129.80     1245.91    102.27 o 
   2   8   2     1077.00     1289.98    118.61 o 
   4   8   2     5949.65     5873.61    153.41 o 
   6   8   2     8860.96     9180.22    260.57 o 
   8   8   2      731.86      736.80     74.70 o 
 -26   0   3        0.48       40.92     44.91 o 
 -24   0   3      299.00      484.00     65.94 o 
 -22   0   3      671.92      570.52     54.37 o 
 -20   0   3    11001.86    11322.95    215.86 o 
 -18   0   3     7844.88     7727.29    162.05 o 
 -16   0   3     9549.71     9673.10    162.32 o 
 -14   0   3     4647.20     4607.28    109.78 o 
 -12   0   3      243.90      414.90     36.29 o 
 -10   0   3      630.36      751.12     38.13 o 
  -8   0   3     1315.77     1758.55     45.33 o 
  -6   0   3    70833.83    73495.05    964.29 o 
  -4   0   3    21142.69    22950.43    367.46 o 
  -2   0   3    62477.86    69717.81   1564.10 o 
   0   0   3    33320.61    38618.04    613.36 o 
   2   0   3     5925.33     6405.53    117.90 o 
   4   0   3     1222.62     1097.77     42.00 o 
   6   0   3     3384.28     3903.62     84.48 o 
   8   0   3    41750.23    38737.22    593.36 o 
  10   0   3     5105.92     5049.80    116.41 o 
  12   0   3    19682.80    17803.08    261.45 o 
  14   0   3     7118.52     7262.55    139.49 o 
  16   0   3     4275.92     4144.06    102.16 o 
  18   0   3     3155.58     2863.48     93.48 o 
  20   0   3     2122.00     2211.15    100.64 o 
  22   0   3     2701.43     2877.06    105.35 o 
  24   0   3      208.11      263.54     43.78 o 
 -25   1   3       16.45       -2.36     28.02 o 
 -23   1   3        1.00       62.37     26.43 o 
 -21   1   3     3860.54     3883.85     94.06 o 
 -19   1   3    13415.49    13639.28    228.18 o 
 -17   1   3       27.45       84.31     19.83 o 
 -15   1   3    12745.90    11887.32    130.54 o 
 -13   1   3      892.54      736.64     28.41 o 
 -11   1   3       23.24       10.05      9.62 o 
  -9   1   3     5662.81     3959.35     66.89 o 
  -7   1   3    18424.64    17667.65    186.95 o 
  -5   1   3    85255.60    86765.80    906.19 o 
  -3   1   3    15578.11    15004.43    191.72 o 
  -1   1   3   154198.16   163362.80   2292.88 o 
   1   1   3      424.78      606.04     34.75 o 
   3   1   3     9997.79    12026.05    147.30 o 
   5   1   3     1671.99     1303.26     35.83 o 
   7   1   3     5714.28     6586.95     90.48 o 
   9   1   3    38433.45    38976.54    423.00 o 
  11   1   3     7598.07     6890.39     87.64 o 
  13   1   3    23565.16    22825.28    230.01 o 
  15   1   3       12.27       33.42     17.29 o 
  17   1   3     3189.54     2872.22     62.31 o 
  19   1   3     1969.47     1851.69     62.93 o 
  21   1   3     1695.70     1849.52     65.18 o 
  23   1   3     1908.27     1841.86     71.85 o 
  25   1   3      206.90      399.14     42.36 o 
 -24   2   3      247.91      354.45     45.76 o 
 -22   2   3      570.55      440.39     41.36 o 
 -20   2   3     9209.84     9102.93    154.46 o 
 -18   2   3     6600.88     6131.54    116.30 o 
 -16   2   3     7969.27     7737.63    131.95 o 
 -14   2   3     3823.94     3665.48     85.12 o 
 -12   2   3      248.12      312.82     18.79 o 
 -10   2   3      650.50      854.75     28.94 o 
  -8   2   3      589.65      839.03     25.05 o 
  -6   2   3    54047.39    55639.76    559.26 o 
  -4   2   3    15094.16    15606.16    201.45 o 
  -2   2   3    50014.47    54062.51    649.37 o 
   0   2   3    24760.16    26076.66    325.17 o 
   2   2   3     5272.39     5557.32    111.54 o 
   4   2   3      555.84      482.76     18.07 o 
   6   2   3     1767.23     2069.95     38.71 o 
   8   2   3    33198.22    31256.00    355.40 o 
  10   2   3     4206.88     4080.38     93.95 o 
  12   2   3    16427.31    15554.01    172.14 o 
  14   2   3     5719.35     5781.78     95.72 o 
  16   2   3     3673.84     3470.96     91.89 o 
  18   2   3     2643.76     2402.18     80.74 o 
  20   2   3     1802.87     1570.54     65.53 o 
  22   2   3     2315.85     2472.36     77.99 o 
  24   2   3      185.52      161.26     41.96 o 
 -23   3   3        0.16       12.63     34.16 o 
 -21   3   3     2779.76     2568.59    107.01 o 
 -19   3   3     9353.00     8760.57    243.72 o 
 -17   3   3       10.06       13.06     22.49 o 
 -15   3   3     7916.90     7441.39    132.99 o 
 -13   3   3      516.04      392.93     26.29 o 
 -11   3   3       42.06       15.39     10.63 o 
  -9   3   3     2416.85     1847.15     34.49 o 
  -7   3   3    11527.62    10762.29    122.62 o 
  -5   3   3    45641.44    46410.46    493.80 o 
  -3   3   3     6217.58     5698.27    102.90 o 
  -1   3   3    69900.59    73676.20    778.26 o 
   1   3   3      313.68      330.97     15.73 o 
   3   3   3     5064.16     6011.84     89.72 o 
   5   3   3      350.66      316.91     16.47 o 
   7   3   3     4195.75     4644.17     67.72 o 
   9   3   3    23484.22    22889.28    257.74 o 
  11   3   3     4321.83     4295.36     74.07 o 
  13   3   3    14371.62    14177.94    192.09 o 
  15   3   3       11.79       82.68     21.70 o 
  17   3   3     2215.89     2051.71     67.60 o 
  19   3   3     1505.80     1451.04     70.08 o 
  21   3   3     1223.51     1262.96     72.70 o 
  23   3   3     1439.09     1307.49     93.19 o 
 -22   4   3      382.28      257.82     40.61 o 
 -20   4   3     5475.53     5389.84    130.12 o 
 -18   4   3     4023.03     3947.56    101.74 o 
 -16   4   3     4438.48     4598.13    110.34 o 
 -14   4   3     1974.00     1940.27     59.56 o 
 -12   4   3      173.59      230.55     24.90 o 
 -10   4   3      409.28      591.32     31.24 o 
  -8   4   3      204.21      303.14     20.88 o 
  -6   4   3    27199.73    26643.43    298.09 o 
  -4   4   3     7212.49     7180.27    106.12 o 
  -2   4   3    24976.26    25672.19    301.93 o 
   0   4   3    12274.44    11953.19    147.26 o 
   2   4   3     2959.85     3120.88     63.26 o 
   4   4   3      201.69      176.92     16.49 o 
   6   4   3      679.82      844.46     36.64 o 
   8   4   3    17175.81    16155.92    200.28 o 
  10   4   3     2421.27     2228.60     63.11 o 
  12   4   3     8939.66     8689.14    168.46 o 
  14   4   3     3069.06     3096.54     81.14 o 
  16   4   3     2244.21     2455.04     82.18 o 
  18   4   3     1640.76     1498.49    109.35 o 
  20   4   3     1161.52      999.61     55.51 o 
  22   4   3     1452.68     1296.38     93.70 o 
 -21   5   3     1468.87     1277.30    110.99 o 
 -19   5   3     4809.89     5005.34    177.26 o 
 -17   5   3        2.54      -18.21     29.70 o 
 -15   5   3     3489.10     3517.40    109.12 o 
 -13   5   3      153.75      123.89     27.69 o 
 -11   5   3       65.05       57.16     21.72 o 
  -9   5   3      882.03      799.82     41.54 o 
  -7   5   3     4839.29     4463.38     86.57 o 
  -5   5   3    19143.00    18712.83    254.63 o 
  -3   5   3     2182.79     1915.56     50.22 o 
  -1   5   3    25665.15    26720.44    275.22 o 
   1   5   3       54.92       35.04     11.83 o 
   3   5   3     2185.12     2350.21     54.42 o 
   5   5   3      106.04      135.54     17.88 o 
   7   5   3     2000.30     2143.32     55.27 o 
   9   5   3    11051.49    10587.67    171.36 o 
  11   5   3     1774.15     1885.53     78.35 o 
  13   5   3     5939.13     6288.86    142.93 o 
  15   5   3       24.24       52.28     33.91 o 
  17   5   3     1135.73      933.01     71.79 o 
  19   5   3      864.17      833.40     82.94 o 
 -18   6   3     1879.44     2076.97    176.13 o 
 -16   6   3     1703.03     1846.80    102.43 o 
 -14   6   3      608.75      685.46     49.79 o 
 -12   6   3       81.68      101.91     32.71 o 
 -10   6   3      144.46      161.85     27.85 o 
  -8   6   3      128.72      200.49     27.55 o 
  -6   6   3    10178.58    10291.11    178.55 o 
  -4   6   3     2738.62     2833.29     76.54 o 
  -2   6   3     8288.29     8519.02    145.89 o 
   0   6   3     4416.16     4297.43    100.40 o 
   2   6   3     1146.20     1183.92     58.24 o 
   4   6   3      111.78      102.59     21.71 o 
   6   6   3      352.25      433.25     36.01 o 
   8   6   3     6333.78     6625.79    143.11 o 
  10   6   3     1069.23     1049.99     56.19 o 
  12   6   3     3205.23     3103.79     97.00 o 
  14   6   3     1158.89     1267.98     94.99 o 
  16   6   3     1016.13     1172.21     87.99 o 
  18   6   3      807.41      673.21     75.25 o 
 -15   7   3     1117.57     1319.49     88.60 o 
 -13   7   3       19.41       24.47     35.64 o 
 -11   7   3       64.77       39.77     36.49 o 
  -9   7   3      245.82      238.40     40.49 o 
  -7   7   3     1527.45     1444.17     66.89 o 
  -5   7   3     6441.99     6382.93    146.85 o 
  -3   7   3      613.82      521.21     48.27 o 
  -1   7   3     7512.11     8357.77    151.23 o 
   1   7   3        0.21      -10.21     22.41 o 
   3   7   3      828.75      901.25     51.46 o 
   5   7   3       25.34       26.96     23.64 o 
   7   7   3      652.70      791.82     50.75 o 
   9   7   3     4194.15     4086.12    149.56 o 
  11   7   3      549.55      609.08     54.99 o 
  13   7   3     1708.64     2041.49    208.40 o 
 -10   8   3       37.23       63.28     46.58 o 
  -8   8   3       66.20       68.74     41.38 o 
  -6   8   3     3091.24     3297.46    119.75 o 
  -4   8   3      861.51      959.53     84.71 o 
  -2   8   3     2100.71     2446.18    123.03 o 
   0   8   3     1210.50     1293.97     84.84 o 
   2   8   3      409.91      464.49     46.23 o 
   4   8   3       48.76      139.56     42.26 o 
   6   8   3      157.68      233.82     50.11 o 
   8   8   3     1862.55     2074.31    185.16 o 
 -26   0   4        0.42      -13.61     41.61 o 
 -24   0   4        7.58       -4.64     35.69 o 
 -22   0   4     2251.93     2561.57    111.17 o 
 -20   0   4     2229.05     2294.13     97.59 o 
 -18   0   4    21779.54    21997.54    352.90 o 
 -16   0   4    38170.56    36212.71    461.02 o 
 -14   0   4     1638.40     1581.80     67.93 o 
 -12   0   4     4667.33     5013.81    100.71 o 
 -10   0   4     6294.86     7012.28    117.34 o 
  -8   0   4    47548.52    45240.45    565.96 o 
  -6   0   4    21969.72    23712.67    327.82 o 
  -4   0   4   105458.48   110268.58   1697.43 o 
  -2   0   4   146203.83   158408.56   2869.49 o 
   0   0   4      614.51      378.91     16.84 o 
   2   0   4    22604.94    22036.13    439.15 o 
   4   0   4    27546.66    24196.14    459.06 o 
   6   0   4    69941.31    74849.51   1193.89 o 
   8   0   4    23580.29    23855.19    369.88 o 
  10   0   4    38012.46    37153.47    483.57 o 
  12   0   4    26462.07    25691.23    356.72 o 
  14   0   4       23.51       44.59     23.39 o 
  16   0   4     1722.25     1891.94    103.63 o 
  18   0   4     4861.07     5164.48    172.44 o 
  20   0   4    10160.50    10609.44    214.30 o 
  22   0   4     3252.87     3047.60    103.75 o 
  24   0   4     1782.57     2214.65    105.10 o 
 -25   1   4       88.49       45.76     34.00 o 
 -23   1   4     1058.92     1408.73     59.88 o 
 -21   1   4      946.55      933.85     47.97 o 
 -19   1   4     8679.01     8885.26    166.72 o 
 -17   1   4    19075.17    18321.58    213.19 o 
 -15   1   4    27481.41    25874.48    241.61 o 
 -13   1   4     6227.00     5393.83     72.73 o 
 -11   1   4        9.86       50.71     11.93 o 
  -9   1   4    33475.68    33796.84    330.33 o 
  -7   1   4    23915.97    24332.09    238.42 o 
  -5   1   4    20339.16    22704.08    255.70 o 
  -3   1   4   166669.14   176684.97   2104.79 o 
  -1   1   4    66644.34    74441.17    889.22 o 
   1   1   4    24631.63    24164.88    283.56 o 
   3   1   4     3418.01     3607.10     57.41 o 
   5   1   4    57867.89    63334.70    688.29 o 
   7   1   4    33969.63    30423.39    315.14 o 
   9   1   4    18323.69    20268.25    214.01 o 
  11   1   4    51213.80    51128.42    462.42 o 
  13   1   4    10203.79     9608.71    117.44 o 
  15   1   4     2852.87     2314.04     54.48 o 
  17   1   4      202.98      257.81     26.86 o 
  19   1   4     9762.85    10040.30    144.17 o 
  21   1   4     5617.27     5768.04    107.94 o 
  23   1   4     3854.60     4011.84     90.28 o 
 -24   2   4        8.51        3.43     34.49 o 
 -22   2   4     1984.14     2215.12     80.73 o 
 -20   2   4     1932.74     1946.50     79.01 o 
 -18   2   4    18271.71    17740.23    251.23 o 
 -16   2   4    31691.36    30529.55    369.36 o 
 -14   2   4     1398.29     1325.77     43.34 o 
 -12   2   4     3570.58     3635.62     60.25 o 
 -10   2   4     5338.20     5693.20     73.35 o 
  -8   2   4    37253.92    35279.34    324.33 o 
  -6   2   4    16097.06    17159.03    211.93 o 
  -4   2   4    77473.52    79671.13   1027.52 o 
  -2   2   4   109013.00   118196.42   1402.97 o 
   0   2   4      409.63      400.47     14.55 o 
   2   2   4    16652.15    15739.53    248.14 o 
   4   2   4    21711.35    19428.73    276.66 o 
   6   2   4    54532.39    56258.71    744.18 o 
   8   2   4    17829.64    17215.38    215.78 o 
  10   2   4    30677.53    30022.51    312.99 o 
  12   2   4    22081.45    21794.83    227.75 o 
  14   2   4       12.44       26.34     15.48 o 
  16   2   4     1303.50     1354.04     57.97 o 
  18   2   4     4215.78     4235.87    114.30 o 
  20   2   4     8647.51     8559.66    143.39 o 
  22   2   4     2776.91     2697.57     90.26 o 
  24   2   4     1559.25     1677.33    112.38 o 
 -23   3   4      871.69      967.87     68.21 o 
 -21   3   4      746.72      617.85     50.94 o 
 -19   3   4     6485.22     6173.64    142.64 o 
 -17   3   4    13139.09    12363.78    311.08 o 
 -15   3   4    19822.12    19086.65    244.16 o 
 -13   3   4     3426.48     2896.67     61.77 o 
 -11   3   4        7.39       17.92     11.33 o 
  -9   3   4    21922.78    21436.09    210.59 o 
  -7   3   4    16025.52    15281.87    163.71 o 
  -5   3   4    15255.06    15612.76    209.94 o 
  -3   3   4    97395.77    96825.25   1163.28 o 
  -1   3   4    38436.07    40168.15    499.31 o 
   1   3   4    10531.29     9927.30    127.21 o 
   3   3   4     2058.38     2215.28     54.21 o 
   5   3   4    36368.74    37364.15    410.36 o 
   7   3   4    23546.61    20819.78    232.25 o 
   9   3   4    13646.05    14330.03    175.05 o 
  11   3   4    34120.69    33575.17    389.31 o 
  13   3   4     7483.36     6603.94    132.70 o 
  15   3   4     1600.35     1495.94     62.82 o 
  17   3   4      211.28      225.89     37.49 o 
  19   3   4     7045.81     7053.30    139.51 o 
  21   3   4     4196.09     3929.83    102.49 o 
  23   3   4     2965.15     2980.42    156.87 o 
 -22   4   4     1386.47     1130.32     77.54 o 
 -20   4   4     1281.60     1407.61     74.27 o 
 -18   4   4    11088.89    10967.47    227.08 o 
 -16   4   4    18697.41    18730.98    377.72 o 
 -14   4   4      961.00     1100.09     46.76 o 
 -12   4   4     1510.48     1638.26     75.61 o 
 -10   4   4     3393.42     3630.62     76.60 o 
  -8   4   4    20830.45    19126.55    243.89 o 
  -6   4   4     8840.52     9146.81    140.68 o 
  -4   4   4    39008.18    38836.39    480.99 o 
  -2   4   4    55892.96    58220.17    590.85 o 
   0   4   4      424.60      426.62     18.84 o 
   2   4   4     6579.03     6200.62     86.56 o 
   4   4   4    12184.72    11484.82    165.71 o 
   6   4   4    30034.46    31272.89    405.01 o 
   8   4   4     9945.41     9801.24    158.48 o 
  10   4   4    17586.96    17118.34    271.78 o 
  12   4   4    12939.73    12546.58    212.80 o 
  14   4   4        2.65       28.61     35.12 o 
  16   4   4      489.86      661.24     49.91 o 
  18   4   4     2765.43     3041.26     98.20 o 
  20   4   4     5455.49     5482.80    142.03 o 
  22   4   4     1803.14     1461.95     95.30 o 
 -21   5   4      471.37      427.53     62.26 o 
 -19   5   4     3771.24     3583.21    181.37 o 
 -17   5   4     6331.65     6301.24    150.62 o 
 -15   5   4    10970.89    10953.28    192.55 o 
 -13   5   4     1166.60     1005.43     55.06 o 
 -11   5   4       70.43       26.57     20.61 o 
  -9   5   4    10619.72    10186.52    156.83 o 
  -7   5   4     7859.89     7441.42    185.08 o 
  -5   5   4     8065.07     7898.06    158.61 o 
  -3   5   4    43182.23    42863.37    505.65 o 
  -1   5   4    17289.23    17638.55    229.00 o 
   1   5   4     3342.71     3059.03     94.26 o 
   3   5   4     1221.27     1396.40     53.24 o 
   5   5   4    16814.69    17154.79    223.97 o 
   7   5   4    11526.90    10362.04    165.54 o 
   9   5   4     7282.06     7512.58    148.18 o 
  11   5   4    16665.48    16675.82    276.39 o 
  13   5   4     4185.74     3712.27    106.83 o 
  15   5   4      582.34      583.29     55.40 o 
  17   5   4      197.33      206.12     46.15 o 
  19   5   4     3844.65     4177.83    165.05 o 
 -18   6   4     5161.53     5400.49    181.67 o 
 -16   6   4     8347.88     8754.08    187.10 o 
 -14   6   4      570.64      667.20     49.50 o 
 -12   6   4      318.86      304.97     35.94 o 
 -10   6   4     1686.99     1837.59     65.64 o 
  -8   6   4     9448.85     8597.36    143.56 o 
  -6   6   4     4274.97     4304.65    109.13 o 
  -4   6   4    15551.50    15955.53    312.89 o 
  -2   6   4    22316.20    22675.30    346.56 o 
   0   6   4      492.63      409.96     42.19 o 
   2   6   4     1405.86     1497.52    119.67 o 
   4   6   4     5372.45     5169.79    106.38 o 
   6   6   4    13015.93    13131.36    207.18 o 
   8   6   4     4725.39     4647.69    101.93 o 
  10   6   4     7883.69     8084.45    200.77 o 
  12   6   4     5577.92     5657.36    137.18 o 
  14   6   4       47.44       28.47     33.02 o 
  16   6   4       58.03       75.36     46.80 o 
 -15   7   4     4997.17     5057.79    171.96 o 
 -13   7   4      236.79      296.74     65.22 o 
 -11   7   4      130.98       46.29     46.14 o 
  -9   7   4     4115.84     4139.43    113.56 o 
  -7   7   4     3165.47     3190.77     98.86 o 
  -5   7   4     3353.70     3293.56    127.08 o 
  -3   7   4    15425.57    16043.29    323.91 o 
  -1   7   4     6542.17     6536.88    153.06 o 
   1   7   4      694.10      661.08     83.48 o 
   3   7   4      819.91      882.12     64.45 o 
   5   7   4     6058.37     6550.46    162.47 o 
   7   7   4     4489.70     3913.74    121.59 o 
   9   7   4     3093.24     3124.75    110.51 o 
  11   7   4     6429.45     6894.52    228.64 o 
  13   7   4     1940.39     1602.61    127.43 o 
  -8   8   4     3627.90     3441.65    128.21 o 
  -6   8   4     1727.51     1725.27    102.58 o 
  -4   8   4     5034.71     5365.34    182.88 o 
  -2   8   4     7260.61     7520.31    204.69 o 
   0   8   4      377.21      358.71     45.10 o 
   2   8   4      132.31      103.95     65.45 o 
   4   8   4     1972.77     1837.70    104.38 o 
   6   8   4     4629.45     4752.07    158.39 o 
   8   8   4     1865.19     1874.99    179.80 o 
 -24   0   5     2111.91     2583.66    134.40 o 
 -22   0   5      676.23      633.70     61.03 o 
 -20   0   5      174.90      283.00     51.52 o 
 -18   0   5      521.04      510.03     49.13 o 
 -16   0   5     3234.32     3415.39    126.06 o 
 -14   0   5     6432.59     6202.10    114.92 o 
 -12   0   5     1433.27     1461.40     60.35 o 
 -10   0   5    51756.73    51346.04    647.65 o 
  -8   0   5     4479.12     4482.42     88.78 o 
  -6   0   5     1283.79     1582.33     37.42 o 
  -4   0   5     2864.73     3309.46     65.70 o 
  -2   0   5       36.74      -42.36     21.18 o 
   0   0   5    22823.88    24329.37    353.59 o 
   2   0   5       18.95       51.94      9.76 o 
   4   0   5    84850.48    78621.80   1144.88 o 
   6   0   5     7803.53     7731.65    141.35 o 
   8   0   5    26736.56    26094.64    375.66 o 
  10   0   5     3869.46     4237.41     87.91 o 
  12   0   5      448.91      372.86     34.22 o 
  14   0   5    11178.20    10402.77    180.38 o 
  16   0   5       21.86       45.54     25.96 o 
  18   0   5     6446.58     5999.24    145.39 o 
  20   0   5      132.49      216.34     41.56 o 
  22   0   5     3781.19     4086.20    122.34 o 
  24   0   5     2138.47     2247.94    107.02 o 
 -25   1   5       23.92       -4.09     32.35 o 
 -23   1   5     1798.78     1744.06     72.59 o 
 -21   1   5      105.15      102.88     27.65 o 
 -19   1   5      719.44      604.39     39.14 o 
 -17   1   5        2.43       30.33     18.90 o 
 -15   1   5    22380.97    23288.84    235.51 o 
 -13   1   5    10007.41     9378.25    104.01 o 
 -11   1   5     9628.66     9045.81     99.43 o 
  -9   1   5    46566.50    45132.42    432.98 o 
  -7   1   5      443.47      476.87     18.86 o 
  -5   1   5    23743.14    25559.09    321.76 o 
  -3   1   5      146.24       74.94     16.20 o 
  -1   1   5    13435.42    12638.10    178.10 o 
   1   1   5    38414.56    40672.93    465.86 o 
   3   1   5    30125.41    30595.58    341.52 o 
   5   1   5    70440.90    72014.94    782.70 o 
   7   1   5     5347.72     5388.57     78.66 o 
   9   1   5    20291.13    20638.65    209.17 o 
  11   1   5     3084.52     2948.67     52.88 o 
  13   1   5     2842.60     2894.35     97.16 o 
  15   1   5      829.08     1048.19     41.66 o 
  17   1   5     2814.56     3126.99     96.35 o 
  19   1   5     2322.06     2625.07     75.81 o 
  21   1   5     2130.16     2212.49     74.59 o 
  23   1   5     3404.23     3511.05     90.43 o 
 -24   2   5     1732.18     2196.61    112.51 o 
 -22   2   5      521.18      489.89     45.23 o 
 -20   2   5      145.93      189.76     31.47 o 
 -18   2   5      482.73      413.13     37.20 o 
 -16   2   5     2844.57     2850.17     84.62 o 
 -14   2   5     5241.69     5201.77    101.31 o 
 -12   2   5     1258.75     1379.27     37.84 o 
 -10   2   5    39076.04    38183.98    344.60 o 
  -8   2   5     3538.19     3423.07     51.22 o 
  -6   2   5     1385.79     1641.71     72.19 o 
  -4   2   5     2675.59     2570.42     49.36 o 
  -2   2   5      167.45       92.93     18.29 o 
   0   2   5    17646.09    18645.23    240.34 o 
   2   2   5       40.21       76.15     12.57 o 
   4   2   5    61506.55    55897.63   1043.61 o 
   6   2   5     5763.85     5406.68     77.92 o 
   8   2   5    21016.41    20221.16    230.29 o 
  10   2   5     3344.00     3297.51     58.17 o 
  12   2   5      299.76      259.92     23.48 o 
  14   2   5     9382.56     9156.48    136.60 o 
  16   2   5       24.37        8.28     17.76 o 
  18   2   5     5253.51     4748.40    190.57 o 
  20   2   5       98.59      254.22     36.54 o 
  22   2   5     3229.30     3145.74     88.69 o 
 -23   3   5     1224.38     1163.89     88.13 o 
 -21   3   5       61.89       83.81     29.89 o 
 -19   3   5      534.52      414.98     40.77 o 
 -17   3   5        6.58       45.56     25.15 o 
 -15   3   5    15477.25    16203.83    235.64 o 
 -13   3   5     6490.23     5952.28    145.48 o 
 -11   3   5     6494.20     5877.19     84.88 o 
  -9   3   5    30370.38    28673.74    284.47 o 
  -7   3   5      352.25      340.71     26.64 o 
  -5   3   5    13028.17    12825.25    155.95 o 
  -3   3   5        3.71       -5.27      8.62 o 
  -1   3   5     7276.54     6791.10     95.60 o 
   1   3   5    21042.05    20594.23    251.18 o 
   3   3   5    18609.65    18119.64    230.70 o 
   5   3   5    42490.76    40511.80    512.70 o 
   7   3   5     3593.14     3517.07     52.50 o 
   9   3   5    12965.46    13153.03    154.52 o 
  11   3   5     1968.44     1845.67     50.98 o 
  13   3   5     1935.72     1966.37     88.17 o 
  15   3   5      593.46      788.21     47.48 o 
  17   3   5     1804.01     2087.56     76.22 o 
  19   3   5     1508.56     1778.15     88.10 o 
  21   3   5     1603.27     1655.14     81.64 o 
 -22   4   5      239.18      226.89     61.79 o 
 -20   4   5       94.03      156.21     35.48 o 
 -18   4   5      343.59      316.25     39.91 o 
 -16   4   5     1815.08     1942.40     72.67 o 
 -14   4   5     2820.52     2880.72    102.97 o 
 -12   4   5      874.12      986.41     41.02 o 
 -10   4   5    19625.75    18929.11    251.61 o 
  -8   4   5     1780.15     1772.86     57.93 o 
  -6   4   5     1057.44     1056.78     40.66 o 
  -4   4   5     1566.98     1348.06     40.81 o 
  -2   4   5      222.77      134.75     21.22 o 
   0   4   5     9301.95     9672.93    122.71 o 
   2   4   5       49.26       64.83     17.45 o 
   4   4   5    29391.44    27854.48    368.31 o 
   6   4   5     2687.98     2450.83     80.69 o 
   8   4   5    11243.56    11331.64    194.03 o 
  10   4   5     1969.30     1865.29     58.50 o 
  12   4   5      135.02      203.57     29.20 o 
  14   4   5     5825.53     5677.92    186.19 o 
  16   4   5       28.36       -0.10     25.18 o 
  18   4   5     2910.84     3138.41     96.41 o 
  20   4   5       39.38      112.00     38.91 o 
 -19   5   5      308.49      319.25     49.21 o 
 -17   5   5        6.09       55.93     34.06 o 
 -15   5   5     8212.16     8831.47    165.91 o 
 -13   5   5     2727.14     2551.63     76.73 o 
 -11   5   5     2727.81     2547.90     68.88 o 
  -9   5   5    13035.54    12606.68    200.10 o 
  -7   5   5      207.20      173.51     27.25 o 
  -5   5   5     5452.39     5240.38    118.79 o 
  -3   5   5        8.67       15.88     17.61 o 
  -1   5   5     2886.06     2811.52     85.33 o 
   1   5   5     8783.81     8782.86    178.24 o 
   3   5   5     7537.51     7302.53    137.50 o 
   5   5   5    17395.91    16928.60    246.63 o 
   7   5   5     1810.12     1835.38     59.29 o 
   9   5   5     5946.16     5935.04    129.02 o 
  11   5   5     1049.35     1152.48     66.28 o 
  13   5   5      986.93     1098.45     69.63 o 
  15   5   5      302.56      372.33     50.81 o 
  17   5   5      734.79     1007.38     82.30 o 
  19   5   5      641.00      799.83     79.06 o 
 -18   6   5      187.75      184.90     58.27 o 
 -16   6   5      874.83     1028.28     73.78 o 
 -14   6   5     1001.76     1122.55     69.59 o 
 -12   6   5      529.62      581.20     46.68 o 
 -10   6   5     7378.57     7385.96    156.93 o 
  -8   6   5      493.56      602.54     51.68 o 
  -6   6   5      398.56      306.83     43.61 o 
  -4   6   5      640.24      542.26     52.88 o 
  -2   6   5      130.91       65.54     27.60 o 
   0   6   5     3577.64     3792.25    108.60 o 
   2   6   5       39.74        6.96     25.79 o 
   4   6   5    10548.75    10117.38    224.55 o 
   6   6   5      847.43      752.69     59.10 o 
   8   6   5     4584.06     4634.72    146.74 o 
  10   6   5      814.16      859.37     74.87 o 
  12   6   5       62.72       99.17     62.90 o 
  14   6   5     2901.79     3305.27    150.44 o 
  16   6   5       28.46       -2.23     42.35 o 
 -13   7   5      782.18      704.09     80.00 o 
 -11   7   5      773.91      808.97     61.90 o 
  -9   7   5     4057.67     3948.81    112.55 o 
  -7   7   5       97.16      131.35     35.58 o 
  -5   7   5     1902.02     2015.41    100.67 o 
  -3   7   5       17.06       10.03     31.33 o 
  -1   7   5      852.04     1011.66     65.50 o 
   1   7   5     3138.14     3251.81    116.42 o 
   3   7   5     2234.56     2343.84     94.63 o 
   5   7   5     5366.92     5334.07    145.95 o 
   7   7   5      742.00      657.34     60.95 o 
   9   7   5     2103.74     2159.26    107.59 o 
  11   7   5      487.28      512.40    127.69 o 
  13   7   5      409.32      542.32     84.91 o 
  -8   8   5       52.28       68.02     40.56 o 
  -6   8   5       77.62       81.38     42.91 o 
  -4   8   5      248.14      270.33     49.05 o 
  -2   8   5       78.93      104.12     45.13 o 
   0   8   5     1051.09     1338.63     79.13 o 
   2   8   5       29.92       16.00     33.02 o 
   4   8   5     2805.58     2833.82    131.60 o 
   6   8   5      167.56      340.27     74.82 o 
 -24   0   6     3933.52     4286.72    152.60 o 
 -22   0   6       17.28        4.13     31.24 o 
 -20   0   6     1418.14     1210.99     78.78 o 
 -18   0   6     3978.95     3859.48    117.10 o 
 -16   0   6    10826.36    10673.25    192.71 o 
 -14   0   6     9172.08     8684.23    144.51 o 
 -12   0   6    47793.26    46992.35    563.11 o 
 -10   0   6    41498.72    40968.54    524.28 o 
  -8   0   6     1445.75     1409.76     40.00 o 
  -6   0   6    24855.52    24525.77    335.67 o 
  -4   0   6    76048.89    81459.73   1285.54 o 
  -2   0   6   112408.69   120908.82   2643.11 o 
   0   0   6    21794.66    23034.83    533.19 o 
   2   0   6    45640.88    47545.91    636.64 o 
   4   0   6    74026.52    75396.15   1101.57 o 
   6   0   6     2742.79     2680.42     71.95 o 
   8   0   6     3708.81     3385.13     84.38 o 
  10   0   6    22563.68    21534.16    299.57 o 
  12   0   6    61381.23    58867.32    751.71 o 
  14   0   6    11959.74    11576.99    209.82 o 
  16   0   6     2668.12     2588.02     86.32 o 
  18   0   6     2996.97     3544.35    109.72 o 
  20   0   6       74.72      116.87     38.33 o 
  22   0   6      100.96      137.17     38.69 o 
  24   0   6     3632.16     3961.76    140.39 o 
 -25   1   6     5864.52     7129.69    176.18 o 
 -23   1   6      814.46      733.08     50.38 o 
 -21   1   6     1730.11     1948.99     81.75 o 
 -19   1   6        1.40       40.00     21.69 o 
 -17   1   6    19985.25    19699.77    225.68 o 
 -15   1   6    13294.85    12797.73    157.73 o 
 -13   1   6     8581.13     8855.57    103.11 o 
 -11   1   6    44433.16    44230.85    386.96 o 
  -9   1   6     9782.68     9138.74     99.69 o 
  -7   1   6    15252.51    15081.95    171.01 o 
  -5   1   6    10348.72    10791.04    123.62 o 
  -3   1   6    72677.09    74338.76   1180.51 o 
  -1   1   6    45793.64    51003.25    519.00 o 
   1   1   6    36025.59    35359.01    386.41 o 
   3   1   6    22155.49    22780.98    232.17 o 
   5   1   6     9971.74    10389.55    130.74 o 
   7   1   6     5234.71     4721.88     76.70 o 
   9   1   6     5709.09     6046.08     80.39 o 
  11   1   6    44621.29    42773.07    393.70 o 
  13   1   6    13742.92    13258.49    155.86 o 
  15   1   6     3165.48     3098.18     63.41 o 
  17   1   6     5578.02     5568.87    114.53 o 
  19   1   6     1022.28      930.99     49.45 o 
  21   1   6      127.41       77.95     28.02 o 
  23   1   6      453.84      304.98     37.09 o 
 -24   2   6     3387.39     3269.60    123.73 o 
 -22   2   6       25.30        6.00     28.36 o 
 -20   2   6     1091.51      909.29     57.14 o 
 -18   2   6     3419.85     3100.95     77.83 o 
 -16   2   6     9096.64     9278.69    153.95 o 
 -14   2   6     7982.82     7379.05    153.00 o 
 -12   2   6    39214.77    38190.31    403.74 o 
 -10   2   6    32924.43    32294.37    308.55 o 
  -8   2   6      818.85      773.68     28.62 o 
  -6   2   6    16556.57    15981.74    294.40 o 
  -4   2   6    56582.80    58186.07   1237.91 o 
  -2   2   6    86205.76    87967.15   1558.08 o 
   0   2   6    18880.88    19549.05    235.04 o 
   2   2   6    35592.53    36220.98    491.97 o 
   4   2   6    55697.39    54468.06    730.04 o 
   6   2   6     1574.37     1676.46     35.97 o 
   8   2   6     2360.72     2115.22     45.66 o 
  10   2   6    18190.63    17676.40    193.30 o 
  12   2   6    50868.70    49995.26    512.75 o 
  14   2   6    10422.97    10286.81    167.71 o 
  16   2   6     2277.12     2445.85     78.00 o 
  18   2   6     2604.87     3131.14    102.86 o 
  20   2   6       43.90       43.46     23.95 o 
  22   2   6      107.30      131.09     29.34 o 
 -23   3   6      636.43      548.06     73.61 o 
 -21   3   6     1106.10     1244.51     66.46 o 
 -19   3   6        8.64        4.79     24.15 o 
 -17   3   6    14508.27    14792.15    241.20 o 
 -15   3   6     9379.46     9141.35    177.12 o 
 -13   3   6     5911.36     6062.03    109.57 o 
 -11   3   6    31406.04    31245.89    362.08 o 
  -9   3   6     7036.82     6915.59    121.03 o 
  -7   3   6     9405.02     8459.02    116.94 o 
  -5   3   6     6551.87     6688.55    100.60 o 
  -3   3   6    49602.30    48841.43    563.57 o 
  -1   3   6    28106.48    29593.18    351.50 o 
   1   3   6    21497.79    20696.05    274.13 o 
   3   3   6    17826.77    17986.34    246.20 o 
   5   3   6     7018.82     6822.70    125.16 o 
   7   3   6     3459.76     3003.84     81.68 o 
   9   3   6     4189.70     4380.15     72.14 o 
  11   3   6    31461.65    29562.30    546.33 o 
  13   3   6     9485.91     9163.10    190.58 o 
  15   3   6     2377.68     2365.82     80.41 o 
  17   3   6     4214.60     4349.60    101.93 o 
  19   3   6      839.32      732.95     52.98 o 
  21   3   6       59.73       34.03     32.01 o 
 -22   4   6       45.11       33.22     42.27 o 
 -20   4   6      508.68      434.01     46.86 o 
 -18   4   6     2294.20     2170.94     82.68 o 
 -16   4   6     5531.30     5443.07    210.41 o 
 -14   4   6     5026.76     4659.55    135.83 o 
 -12   4   6    23040.68    22925.10    281.16 o 
 -10   4   6    18285.41    18040.99    241.37 o 
  -8   4   6      173.73      165.63     33.96 o 
  -6   4   6     6557.41     6544.99    140.50 o 
  -4   4   6    29810.59    30087.65    414.57 o 
  -2   4   6    44834.12    45561.71    534.03 o 
   0   4   6    10972.41    10673.50    199.93 o 
   2   4   6    19138.42    18424.93    312.81 o 
   4   4   6    29352.22    27573.45    367.09 o 
   6   4   6      447.61      588.33     45.31 o 
   8   4   6      731.02      601.32     49.55 o 
  10   4   6    10132.47     9545.00    161.50 o 
  12   4   6    29991.14    28797.85    398.98 o 
  14   4   6     6713.86     6469.91    153.08 o 
  16   4   6     1433.93     1549.86     71.77 o 
  18   4   6     1764.34     2097.29     87.49 o 
  20   4   6        6.73       -4.05     33.58 o 
 -19   5   6       22.66       42.82     39.63 o 
 -17   5   6     7879.89     7624.42    311.31 o 
 -15   5   6     5060.92     4702.03    123.70 o 
 -13   5   6     3035.45     2987.29     93.48 o 
 -11   5   6    15915.80    15855.81    244.80 o 
  -9   5   6     3892.01     3729.35     93.88 o 
  -7   5   6     3223.24     2838.91     83.47 o 
  -5   5   6     3548.12     3373.55    106.14 o 
  -3   5   6    23128.78    22396.05    471.66 o 
  -1   5   6    13913.92    14172.75    257.79 o 
   1   5   6    11224.04    10871.78    185.52 o 
   3   5   6     9150.43     9076.94    165.49 o 
   5   5   6     4024.98     3679.53    107.25 o 
   7   5   6     1022.05      992.13     72.79 o 
   9   5   6     2461.42     2521.55     93.22 o 
  11   5   6    15981.00    14754.27    282.41 o 
  13   5   6     4977.92     4839.40    144.96 o 
  15   5   6     1469.80     1436.21     90.98 o 
  17   5   6     2443.55     2566.80    137.07 o 
  19   5   6      584.51      493.96     66.76 o 
 -16   6   6     2558.94     2535.58    139.77 o 
 -14   6   6     2365.03     2214.47    112.36 o 
 -12   6   6    10624.11    10421.65    202.53 o 
 -10   6   6     7820.30     7633.61    161.64 o 
  -8   6   6        1.01      -14.14     24.64 o 
  -6   6   6     1963.15     1824.83     95.84 o 
  -4   6   6    13264.45    13352.90    278.82 o 
  -2   6   6    17969.55    17795.85    348.85 o 
   0   6   6     4655.89     4545.68    135.52 o 
   2   6   6     7985.36     7975.50    179.41 o 
   4   6   6    12872.76    12564.25    248.99 o 
   6   6   6       65.10       78.06     33.94 o 
   8   6   6       84.67      103.54     34.18 o 
  10   6   6     4153.39     4171.87    146.21 o 
  12   6   6    13568.29    13159.49    311.13 o 
  14   6   6     3344.07     3761.83    171.51 o 
  16   6   6      698.44      864.32     89.05 o 
 -13   7   6     1214.10     1235.04     94.73 o 
 -11   7   6     6302.71     6191.54    148.58 o 
  -9   7   6     1796.65     1671.19     84.87 o 
  -7   7   6      649.03      675.96     59.64 o 
  -5   7   6     1818.12     1901.72    103.18 o 
  -3   7   6     8033.97     7891.73    200.28 o 
  -1   7   6     5589.15     5759.35    162.92 o 
   1   7   6     5169.76     4855.26    149.46 o 
   3   7   6     3229.76     3658.34    127.88 o 
   5   7   6     1980.19     1665.01    143.56 o 
   7   7   6      107.64      151.41     40.34 o 
   9   7   6     1234.34     1202.75    110.70 o 
  11   7   6     6309.56     6241.52    277.28 o 
  -6   8   6      416.75      428.44     69.67 o 
  -4   8   6     4995.47     4912.48    156.14 o 
  -2   8   6     5890.90     6303.72    181.63 o 
   0   8   6     1732.01     1781.26     93.17 o 
   2   8   6     2759.17     2902.77    165.26 o 
   4   8   6     4779.26     4608.27    211.66 o 
 -24   0   7     1706.10     1446.29    101.99 o 
 -22   0   7     1957.03     2189.34    108.71 o 
 -20   0   7      202.36      229.86     43.66 o 
 -18   0   7     9668.10     9490.55    204.99 o 
 -16   0   7     2003.69     1694.29     84.39 o 
 -14   0   7    19907.83    19552.91    266.83 o 
 -12   0   7     3331.59     3426.90     78.60 o 
 -10   0   7       24.57      119.43     19.77 o 
  -8   0   7     4361.73     4031.30     74.57 o 
  -6   0   7      800.10      878.95     33.48 o 
  -4   0   7    59753.45    61687.63   1136.34 o 
  -2   0   7      800.61      778.64     44.51 o 
   0   0   7    60891.62    59849.90   1102.87 o 
   2   0   7     2278.22     2898.50     65.82 o 
   4   0   7       80.05      199.84     22.42 o 
   6   0   7      383.84      441.56     35.94 o 
   8   0   7      480.33      350.33     47.94 o 
  10   0   7    26071.22    26364.35    358.62 o 
  12   0   7     4937.71     5525.07    113.16 o 
  14   0   7     9400.54     8768.26    204.53 o 
  16   0   7     1739.57     1413.18     75.00 o 
  18   0   7       63.11       76.97     35.74 o 
  20   0   7       51.05      120.58     36.68 o 
  22   0   7        2.10      -20.96     34.43 o 
 -25   1   7      470.20      511.76     59.41 o 
 -23   1   7     1174.96     1356.97    115.40 o 
 -21   1   7     1007.11     1002.59     59.85 o 
 -19   1   7     4065.77     4298.21     90.54 o 
 -17   1   7     6300.22     6061.65    101.43 o 
 -15   1   7      220.46      236.75     23.04 o 
 -13   1   7     5612.03     5755.79     77.28 o 
 -11   1   7     1017.77     1168.77     34.98 o 
  -9   1   7     2661.21     2566.49     42.02 o 
  -7   1   7     2931.98     3392.40     58.09 o 
  -5   1   7    39498.01    39475.67    427.45 o 
  -3   1   7    43824.31    48315.43    691.18 o 
  -1   1   7    14094.46    15454.81    217.59 o 
   1   1   7    26329.54    28544.03    317.57 o 
   3   1   7      884.85      871.33     23.30 o 
   5   1   7     3619.81     3612.95     66.39 o 
   7   1   7      791.45      792.49     30.00 o 
   9   1   7    17178.34    16343.47    181.17 o 
  11   1   7     5638.53     5395.81     79.54 o 
  13   1   7     5764.01     5429.39     84.22 o 
  15   1   7    17685.28    16578.24    199.55 o 
  17   1   7      120.18      148.25     27.36 o 
  19   1   7      165.55       75.48     28.18 o 
  21   1   7        0.49       60.20     25.45 o 
  23   1   7      154.19      277.37     39.69 o 
 -24   2   7     1462.68     1350.51    106.23 o 
 -22   2   7     1649.45     1941.74    107.57 o 
 -20   2   7      161.01      230.14     36.69 o 
 -18   2   7     7976.10     7861.96    157.01 o 
 -16   2   7     1694.71     1534.30     69.06 o 
 -14   2   7    16227.10    15661.30    222.67 o 
 -12   2   7     2641.19     2700.97     58.13 o 
 -10   2   7       17.74       95.05     17.35 o 
  -8   2   7     3392.34     3074.26     60.89 o 
  -6   2   7      754.24      740.59     30.32 o 
  -4   2   7    47362.85    46369.43    572.60 o 
  -2   2   7      800.70      807.86     26.81 o 
   0   2   7    45122.90    43563.43    474.50 o 
   2   2   7     1937.31     2518.09     53.86 o 
   4   2   7       70.11      150.14     17.00 o 
   6   2   7      268.24      329.62     15.50 o 
   8   2   7      404.85      320.21     21.22 o 
  10   2   7    20982.24    21102.25    239.28 o 
  12   2   7     4168.74     4661.27     99.65 o 
  14   2   7     7621.79     7575.55    135.64 o 
  16   2   7     1495.27     1341.37     68.95 o 
  18   2   7       66.72       62.98     25.37 o 
  20   2   7       44.82      137.13     29.10 o 
  22   2   7        4.35       21.55     30.13 o 
 -23   3   7      855.39      804.73     85.09 o 
 -21   3   7      758.01      765.32     54.80 o 
 -19   3   7     2684.55     3117.39    157.81 o 
 -17   3   7     4019.35     3918.39    162.04 o 
 -15   3   7      169.98      136.98     28.84 o 
 -13   3   7     3977.37     3862.79     83.63 o 
 -11   3   7      751.93      757.10     42.03 o 
  -9   3   7     1909.41     1799.26     54.87 o 
  -7   3   7     2101.75     2261.95     50.49 o 
  -5   3   7    23632.60    24291.69    317.26 o 
  -3   3   7    26307.67    28054.66    361.65 o 
  -1   3   7    10383.31    11140.83    147.58 o 
   1   3   7    17130.59    17201.58    234.81 o 
   3   3   7      511.72      671.87     33.66 o 
   5   3   7     2326.91     2368.37     66.66 o 
   7   3   7      717.04      749.42     50.55 o 
   9   3   7    10997.46    10104.90    216.44 o 
  11   3   7     3501.12     3235.48    105.08 o 
  13   3   7     3960.44     3755.85     86.11 o 
  15   3   7    12548.02    12079.44    190.87 o 
  17   3   7       89.34      197.87     33.57 o 
  19   3   7      158.13      121.00     32.06 o 
  21   3   7        0.49       23.39     31.44 o 
 -22   4   7     1010.08     1211.74    102.68 o 
 -20   4   7       77.46       67.93     37.33 o 
 -18   4   7     4485.05     4538.70    121.52 o 
 -16   4   7     1011.91      863.67     58.61 o 
 -14   4   7     9403.17     8635.44    162.40 o 
 -12   4   7     1455.56     1512.00     60.91 o 
 -10   4   7       13.83       49.57     20.36 o 
  -8   4   7     1862.93     1893.64     52.47 o 
  -6   4   7      398.66      359.00     33.46 o 
  -4   4   7    24718.60    24105.21    421.55 o 
  -2   4   7      488.73      502.03     45.61 o 
   0   4   7    22482.88    20413.31    341.47 o 
   2   4   7     1200.14     1431.44     69.06 o 
   4   4   7       18.17       37.49     22.63 o 
   6   4   7      152.60      144.47     22.34 o 
   8   4   7      179.40      159.95     26.86 o 
  10   4   7    11558.17    11453.17    204.67 o 
  12   4   7     2854.49     3210.98     92.91 o 
  14   4   7     4232.74     4211.87    124.80 o 
  16   4   7      938.87      897.25     60.18 o 
  18   4   7       72.46      180.24     40.76 o 
  20   4   7       36.32       39.75     33.95 o 
 -19   5   7     1219.16     1269.98    103.98 o 
 -17   5   7     1687.21     1883.95    101.35 o 
 -15   5   7       77.20       79.01     31.34 o 
 -13   5   7     1946.27     1770.27     75.23 o 
 -11   5   7      428.93      532.84     43.20 o 
  -9   5   7      916.51      825.74     56.81 o 
  -7   5   7      968.43     1288.99     76.09 o 
  -5   5   7     9770.67     9722.54    215.11 o 
  -3   5   7    11244.61    11247.18    274.93 o 
  -1   5   7     5191.51     5402.40    144.44 o 
   1   5   7     7409.46     7441.35    165.08 o 
   3   5   7      210.79      219.61     35.79 o 
   5   5   7     1113.12     1166.04     78.14 o 
   7   5   7      400.70      396.01     46.44 o 
   9   5   7     4804.75     4681.36    148.67 o 
  11   5   7     1383.84     1247.14     95.51 o 
  13   5   7     1774.72     1791.61     96.08 o 
  15   5   7     6616.99     6467.10    173.52 o 
  17   5   7       57.11      136.43     61.51 o 
 -16   6   7      443.53      358.46     63.85 o 
 -14   6   7     4246.75     3976.06    127.49 o 
 -12   6   7      610.13      520.39     51.71 o 
 -10   6   7       11.48       37.79     29.90 o 
  -8   6   7      757.58      799.98     68.67 o 
  -6   6   7       91.45       38.41     31.19 o 
  -4   6   7     9023.72     9200.30    238.69 o 
  -2   6   7      166.34      150.73     43.82 o 
   0   6   7     8711.42     8066.77    198.64 o 
   2   6   7      526.69      615.16     64.97 o 
   4   6   7        2.39       26.66     27.96 o 
   6   6   7       65.17      104.32     34.03 o 
   8   6   7       26.27       17.87     36.71 o 
  10   6   7     4723.51     4952.28    146.01 o 
  12   6   7     1746.47     1928.89    139.81 o 
  14   6   7     1684.21     2130.54    151.62 o 
 -13   7   7      716.38      698.21     80.95 o 
 -11   7   7      215.75      268.29     44.59 o 
  -9   7   7      341.33      311.52     44.65 o 
  -7   7   7      350.69      428.85     52.04 o 
  -5   7   7     2933.84     3306.45    122.18 o 
  -3   7   7     3618.86     3633.86    128.82 o 
  -1   7   7     2016.02     2189.49    116.66 o 
   1   7   7     2369.12     2487.51    157.06 o 
   3   7   7       70.02       76.77     35.22 o 
   5   7   7      504.65      554.47     61.07 o 
   7   7   7      174.44       65.78     35.85 o 
   9   7   7     1525.57     1848.01    138.55 o 
  11   7   7      344.59      338.17     71.57 o 
  -4   8   7     2430.08     2780.46    141.16 o 
  -2   8   7       39.64       97.41     51.41 o 
   0   8   7     2664.70     2634.79    155.08 o 
   2   8   7      178.21      188.85     66.35 o 
 -24   0   8     3869.98     4034.16    196.34 o 
 -22   0   8     2637.73     2759.09    118.16 o 
 -20   0   8     5473.91     5441.12    176.38 o 
 -18   0   8     3642.57     3540.56    114.12 o 
 -16   0   8     1182.19     1240.58     71.90 o 
 -14   0   8      667.11      642.58     43.20 o 
 -12   0   8    27483.48    27547.38    372.58 o 
 -10   0   8    47201.64    44926.19    621.88 o 
  -8   0   8     7216.27     7961.88    134.63 o 
  -6   0   8    21309.13    21568.66    331.50 o 
  -4   0   8    23730.24    25160.43    489.52 o 
  -2   0   8     4803.34     4278.91    174.50 o 
   0   0   8      762.86      944.34     54.01 o 
   2   0   8    75676.52    79512.38   1138.17 o 
   4   0   8    81544.85    82701.05   1102.77 o 
   6   0   8     3187.10     3220.18     81.52 o 
   8   0   8     6194.32     6676.25    140.06 o 
  10   0   8     7522.94     7289.20    130.20 o 
  12   0   8       41.18       63.87     22.84 o 
  14   0   8       30.82       13.54     22.82 o 
  16   0   8    18476.21    18631.31    315.96 o 
  18   0   8    12269.19    11512.52    228.60 o 
  20   0   8      568.16      655.36     67.70 o 
  22   0   8      593.70      689.22     72.01 o 
 -23   1   8     4331.27     4381.78    127.60 o 
 -21   1   8     4328.13     3765.50     99.63 o 
 -19   1   8     5905.48     5802.82    136.77 o 
 -17   1   8      161.38      146.21     25.12 o 
 -15   1   8     3564.14     3506.51     66.99 o 
 -13   1   8     6990.03     7194.35     96.10 o 
 -11   1   8    57754.81    56659.62    521.43 o 
  -9   1   8    22902.69    23456.24    236.55 o 
  -7   1   8    11831.63    11703.29    141.68 o 
  -5   1   8    21665.50    21170.25    242.25 o 
  -3   1   8     5125.18     6421.69    115.53 o 
  -1   1   8     6863.32     6463.41    106.19 o 
   1   1   8    21251.11    21367.87    261.58 o 
   3   1   8   126226.99   125257.36   1265.44 o 
   5   1   8    24626.90    25159.17    263.73 o 
   7   1   8     1185.75     1407.16     42.02 o 
   9   1   8     9022.79     8332.67    112.41 o 
  11   1   8     4896.52     4965.48     81.16 o 
  13   1   8     1825.78     1736.02     51.85 o 
  15   1   8    11227.67    11052.77    169.49 o 
  17   1   8    16512.17    16003.25    221.72 o 
  19   1   8     4891.09     5011.32    119.35 o 
  21   1   8        1.80      -34.34     23.93 o 
 -22   2   8     2260.57     2558.15    140.71 o 
 -20   2   8     4724.49     4988.86    150.80 o 
 -18   2   8     3183.41     3443.63    100.38 o 
 -16   2   8      889.31     1169.72     60.85 o 
 -14   2   8      461.49      496.11     34.27 o 
 -12   2   8    23295.43    22812.11    264.00 o 
 -10   2   8    39237.42    37566.23    424.34 o 
  -8   2   8     5825.21     6437.39     93.70 o 
  -6   2   8    17773.52    17697.59    202.71 o 
  -4   2   8    19876.32    20843.70    258.37 o 
  -2   2   8     3508.56     2954.86     63.08 o 
   0   2   8      480.60      548.56     18.98 o 
   2   2   8    62297.68    63619.32    687.48 o 
   4   2   8    65666.06    66213.93    722.28 o 
   6   2   8     2635.15     2599.90     46.52 o 
   8   2   8     5340.91     5492.71     98.74 o 
  10   2   8     6531.81     6305.99    100.60 o 
  12   2   8       16.83       53.08     20.11 o 
  14   2   8       33.31       53.82     22.89 o 
  16   2   8    15654.46    16114.08    320.78 o 
  18   2   8    10445.84    10265.91    305.92 o 
  20   2   8      507.63      517.74     46.88 o 
 -21   3   8     3277.83     3146.18    125.22 o 
 -19   3   8     4295.85     4627.79    129.23 o 
 -17   3   8      159.57       95.10     35.50 o 
 -15   3   8     2168.22     2259.19     83.42 o 
 -13   3   8     5078.66     4983.43     99.50 o 
 -11   3   8    38853.61    37551.38    460.51 o 
  -9   3   8    16244.20    15700.31    288.32 o 
  -7   3   8     8553.36     8341.78    135.48 o 
  -5   3   8    14468.94    14273.66    202.90 o 
  -3   3   8     3725.32     4507.29     88.57 o 
  -1   3   8     3450.34     3414.43     88.43 o 
   1   3   8    13977.86    13851.60    219.99 o 
   3   3   8    81968.32    79923.57    980.71 o 
   5   3   8    17678.01    16411.13    239.64 o 
   7   3   8     1067.42     1181.18     47.18 o 
   9   3   8     6323.61     5542.90    132.53 o 
  11   3   8     3751.15     3528.56     86.94 o 
  13   3   8     1079.26     1086.77     60.63 o 
  15   3   8     8388.72     9197.01    273.10 o 
  17   3   8    11789.88    12414.30    216.69 o 
  19   3   8     3732.25     3949.49    109.16 o 
 -20   4   8     3064.70     3434.43    127.71 o 
 -18   4   8     2081.52     2431.35    115.51 o 
 -16   4   8      346.58      431.95     45.22 o 
 -14   4   8      124.56      120.19     28.38 o 
 -12   4   8    13966.98    13038.19    201.82 o 
 -10   4   8    23066.76    21442.27    361.56 o 
  -8   4   8     3499.63     3797.65    113.62 o 
  -6   4   8    10730.80    10846.80    177.65 o 
  -4   4   8    11708.16    12465.63    241.51 o 
  -2   4   8     1257.04     1094.63     99.27 o 
   0   4   8       80.80       61.86     20.50 o 
   2   4   8    35660.10    34131.99    487.55 o 
   4   4   8    36577.46    35702.29    512.18 o 
   6   4   8     1728.87     1662.49     80.03 o 
   8   4   8     3549.41     3525.30     90.86 o 
  10   4   8     4330.48     4107.91    112.75 o 
  12   4   8        3.34       -5.94     22.73 o 
  14   4   8       40.64       39.81     28.03 o 
  16   4   8     9730.87    10841.08    215.56 o 
  18   4   8     6592.54     6692.09    176.83 o 
 -19   5   8     2422.01     2689.10    147.25 o 
 -17   5   8      151.26      132.63     44.97 o 
 -15   5   8      867.81      921.68     71.15 o 
 -13   5   8     2939.41     2866.04     91.99 o 
 -11   5   8    19189.83    17992.66    296.79 o 
  -9   5   8     8319.30     7776.72    169.86 o 
  -7   5   8     4738.34     4616.30    149.28 o 
  -5   5   8     7354.69     7329.38    179.05 o 
  -3   5   8     2248.07     2507.46    108.09 o 
  -1   5   8     1052.12     1147.74     73.07 o 
   1   5   8     6913.43     6993.38    189.55 o 
   3   5   8    38885.31    36178.93    580.91 o 
   5   5   8     9271.18     8548.67    189.05 o 
   7   5   8      746.94      877.65     65.67 o 
   9   5   8     3344.01     3094.26    173.08 o 
  11   5   8     2313.37     2348.58    112.44 o 
  13   5   8      420.55      482.44     64.39 o 
  15   5   8     4880.93     5607.47    179.84 o 
  17   5   8     6181.63     6503.86    204.17 o 
 -16   6   8       49.06      143.61     50.78 o 
 -14   6   8        1.39       26.05     31.73 o 
 -12   6   8     6168.45     5795.55    141.75 o 
 -10   6   8    10193.54     9585.87    205.38 o 
  -8   6   8     1730.38     2019.86    114.43 o 
  -6   6   8     5129.95     5010.23    159.57 o 
  -4   6   8     5200.56     5519.23    157.31 o 
  -2   6   8      177.26      131.59     59.46 o 
   0   6   8        4.78      -26.64     26.35 o 
   2   6   8    15216.17    15187.54    319.25 o 
   4   6   8    15373.23    15135.95    318.96 o 
   6   6   8      960.50      913.96     70.93 o 
   8   6   8     1930.79     1841.27     97.71 o 
  10   6   8     2287.51     2191.29    110.82 o 
  12   6   8       52.94        2.40     47.83 o 
  14   6   8       42.74       18.54     48.59 o 
 -11   7   8     7411.95     7232.53    187.01 o 
  -9   7   8     3333.17     3378.94    135.38 o 
  -7   7   8     2175.61     2368.86    104.43 o 
  -5   7   8     2946.55     3052.52    117.90 o 
  -3   7   8     1183.63     1194.03     86.95 o 
  -1   7   8      157.56      135.20     51.24 o 
   1   7   8     2752.24     3099.01    121.61 o 
   3   7   8    14505.64    14289.74    316.20 o 
   5   7   8     3873.71     3373.00    176.39 o 
   7   7   8      436.80      606.90    130.06 o 
   9   7   8     1418.05     1437.29    123.66 o 
 -24   0   9        3.83       21.98     54.11 o 
 -22   0   9     3529.48     3807.01    237.48 o 
 -20   0   9     1155.82      784.13     68.65 o 
 -18   0   9        4.11       28.32     34.59 o 
 -16   0   9      379.37      516.41     50.04 o 
 -14   0   9     3427.93     3577.32     95.46 o 
 -12   0   9    18143.77    18875.25    290.94 o 
 -10   0   9      355.03      743.80     41.92 o 
  -8   0   9    32143.29    32011.01    482.18 o 
  -6   0   9     1438.42     1590.81     58.85 o 
  -4   0   9     5453.50     5840.77    145.66 o 
  -2   0   9        9.55       22.85     25.18 o 
   0   0   9     4192.77     3684.65     92.78 o 
   2   0   9    18900.49    17630.40    280.88 o 
   4   0   9     2774.64     2390.17     61.14 o 
   6   0   9    32431.68    33409.11    473.51 o 
   8   0   9      902.85      820.80     44.12 o 
  10   0   9     1561.23     1393.18     60.37 o 
  12   0   9      198.89      192.72     29.87 o 
  14   0   9        1.42       -9.04     23.24 o 
  16   0   9      781.07      792.43     60.56 o 
  18   0   9     2298.09     2409.10    119.17 o 
  20   0   9     5285.71     4895.73    153.84 o 
 -23   1   9     2082.55     2281.32    105.15 o 
 -21   1   9     2727.76     2258.22     86.95 o 
 -19   1   9      382.54      567.11     47.17 o 
 -17   1   9      250.60      315.35     35.64 o 
 -15   1   9       54.92      113.20     23.76 o 
 -13   1   9    10137.76     9421.18    121.37 o 
 -11   1   9     8602.47     8548.49    109.04 o 
  -9   1   9    18848.96    19070.02    199.03 o 
  -7   1   9    18079.93    17482.53    189.96 o 
  -5   1   9     2527.46     2633.03     49.79 o 
  -3   1   9     1710.79     1952.60     51.19 o 
  -1   1   9      249.96      295.56     20.69 o 
   1   1   9    19195.79    18800.63    223.09 o 
   3   1   9     7889.78     8152.43    107.02 o 
   5   1   9    24979.71    26076.40    274.73 o 
   7   1   9    18743.41    17776.68    197.99 o 
   9   1   9     2578.77     2376.38     50.43 o 
  11   1   9     1432.04     1281.92     41.12 o 
  13   1   9       14.92       32.73     17.59 o 
  15   1   9      469.69      600.19     40.41 o 
  17   1   9        3.40      -13.70     24.10 o 
  19   1   9     4310.14     4393.92     99.46 o 
  21   1   9     2141.42     2225.88     89.01 o 
 -22   2   9     3006.36     3125.51    205.10 o 
 -20   2   9      983.29      904.95     82.03 o 
 -18   2   9        2.12       21.65     31.96 o 
 -16   2   9      365.64      511.45     46.87 o 
 -14   2   9     2730.20     2994.67     81.92 o 
 -12   2   9    14951.32    15878.66    209.06 o 
 -10   2   9      343.40      578.46     33.08 o 
  -8   2   9    26732.08    25759.10    301.72 o 
  -6   2   9     1147.12     1142.14     38.97 o 
  -4   2   9     4242.08     4463.73     94.47 o 
  -2   2   9       57.80       43.11     14.50 o 
   0   2   9     3225.71     3001.03     48.41 o 
   2   2   9    15587.18    15031.51    183.23 o 
   4   2   9     2527.15     2291.64     50.78 o 
   6   2   9    27101.46    26988.65    318.91 o 
   8   2   9      751.66      641.34     37.24 o 
  10   2   9     1222.40     1133.00     55.17 o 
  12   2   9      136.09      120.34     24.95 o 
  14   2   9        3.21       37.74     24.10 o 
  16   2   9      633.47      744.28     55.18 o 
  18   2   9     1994.33     2168.51     86.12 o 
  20   2   9     4515.03     4231.60    141.69 o 
 -21   3   9     1931.27     1778.19    251.51 o 
 -19   3   9      284.88      421.25     52.13 o 
 -17   3   9      168.21      275.95     48.03 o 
 -15   3   9       49.48       29.57     26.11 o 
 -13   3   9     6484.19     5913.19    112.03 o 
 -11   3   9     5698.02     6020.57    115.53 o 
  -9   3   9    11999.36    11474.17    206.83 o 
  -7   3   9    11777.39    10800.75    172.10 o 
  -5   3   9     1524.86     1560.21     57.80 o 
  -3   3   9     1239.25     1425.65     52.28 o 
  -1   3   9       92.44      105.41     22.79 o 
   1   3   9    11653.72    11166.51    187.34 o 
   3   3   9     5015.80     4799.49    104.18 o 
   5   3   9    15728.15    16069.22    214.03 o 
   7   3   9    12330.15    11199.48    165.46 o 
   9   3   9     1557.37     1413.95     60.31 o 
  11   3   9      934.26      804.50     64.14 o 
  13   3   9       12.40      -15.00     22.39 o 
  15   3   9      258.43      348.09     45.68 o 
  17   3   9        6.43       37.22     25.17 o 
  19   3   9     3091.31     3732.08    143.46 o 
 -20   4   9      623.25      558.62     77.86 o 
 -18   4   9        0.12      106.33     35.05 o 
 -16   4   9      272.75      288.10     40.83 o 
 -14   4   9     1450.87     1534.17     62.17 o 
 -12   4   9     8365.99     8637.90    185.67 o 
 -10   4   9      227.85      365.77     42.86 o 
  -8   4   9    14916.75    13757.46    223.01 o 
  -6   4   9      678.82      688.37     57.25 o 
  -4   4   9     2129.65     2241.60     77.62 o 
  -2   4   9       83.87       54.73     23.73 o 
   0   4   9     1663.69     1690.63     64.66 o 
   2   4   9     8517.95     8143.15    153.50 o 
   4   4   9     1570.92     1645.80     96.42 o 
   6   4   9    15308.93    14920.14    333.92 o 
   8   4   9      494.94      457.74     43.01 o 
  10   4   9      583.69      559.16     57.22 o 
  12   4   9       70.45       87.01     27.41 o 
  14   4   9       10.21      -26.69     23.75 o 
  16   4   9      327.78      466.03     51.49 o 
  18   4   9     1293.02     1558.34    145.97 o 
 -17   5   9       92.04      191.46     64.69 o 
 -15   5   9       23.22       26.22     33.50 o 
 -13   5   9     2764.12     2710.00     91.02 o 
 -11   5   9     2646.49     2900.80    123.93 o 
  -9   5   9     5695.97     5028.17    130.47 o 
  -7   5   9     5541.18     5219.92    148.26 o 
  -5   5   9      660.40      713.90     63.00 o 
  -3   5   9      529.95      558.57     75.03 o 
  -1   5   9       59.54       34.83     27.76 o 
   1   5   9     4746.98     4761.72    140.35 o 
   3   5   9     2141.96     2100.72     92.74 o 
   5   5   9     7355.08     7531.31    210.06 o 
   7   5   9     5817.17     5305.75    230.69 o 
   9   5   9      634.85      680.73     60.86 o 
  11   5   9      352.13      305.26     51.76 o 
  13   5   9       16.94       -1.57     34.17 o 
  15   5   9       76.81      179.51     61.22 o 
 -14   6   9      544.46      516.60     61.27 o 
 -12   6   9     3289.37     3423.27    137.65 o 
 -10   6   9      103.22      168.07     45.42 o 
  -8   6   9     5837.20     5230.23    139.28 o 
  -6   6   9      334.42      380.01     52.13 o 
  -4   6   9      746.85      771.17     69.09 o 
  -2   6   9       44.30       -2.45     47.15 o 
   0   6   9      618.45      573.58     60.60 o 
   2   6   9     3152.23     3066.05    116.16 o 
   4   6   9      656.88      718.10     66.08 o 
   6   6   9     6106.77     6202.53    231.58 o 
   8   6   9      277.64      289.76     46.75 o 
  10   6   9      159.95      178.24     93.60 o 
  12   6   9       37.93       59.46     49.39 o 
  -9   7   9     2107.64     2146.62    122.08 o 
  -7   7   9     1998.88     2071.71    116.73 o 
  -5   7   9      197.12      323.46     78.47 o 
  -3   7   9      161.34      119.51     40.32 o 
  -1   7   9       39.51       63.04     43.68 o 
   1   7   9     1346.25     1525.57    207.71 o 
   3   7   9      640.47      940.94    113.21 o 
   5   7   9     2647.69     2835.98    163.22 o 
   7   7   9     2103.17     2122.50    165.32 o 
 -22   0  10       25.61       -5.51     56.03 o 
 -20   0  10    11373.30    12179.83    254.41 o 
 -18   0  10    13747.41    12513.11    253.44 o 
 -16   0  10     1758.53     1855.41     89.91 o 
 -14   0  10     5376.11     5314.66    131.38 o 
 -12   0  10     2764.09     2433.99     73.85 o 
 -10   0  10      419.61      320.93     29.36 o 
  -8   0  10     1967.77     2009.85     63.34 o 
  -6   0  10    75723.94    74922.52   1069.82 o 
  -4   0  10    52325.35    54684.95   1026.32 o 
  -2   0  10     2399.97     2635.11     87.91 o 
   0   0  10     2158.48     1642.09     60.23 o 
   2   0  10     8964.29     9306.36    189.28 o 
   4   0  10       69.13      163.41     23.29 o 
   6   0  10     4782.15     4378.73    115.86 o 
   8   0  10    50117.48    50099.50    640.41 o 
  10   0  10    22246.97    22007.07    449.25 o 
  12   0  10        3.90       16.86     21.63 o 
  14   0  10      236.73      363.98     41.18 o 
  16   0  10     1571.64     1463.69     90.43 o 
  18   0  10      819.16      735.18     69.26 o 
  20   0  10     1609.56     1560.35    101.76 o 
 -23   1  10       54.63      116.30     42.60 o 
 -21   1  10     1806.54     2068.77     95.68 o 
 -19   1  10    14511.81    14813.92    233.35 o 
 -17   1  10     5023.65     4840.24    114.95 o 
 -15   1  10      766.27      713.80     47.74 o 
 -13   1  10     3730.39     3684.05     88.76 o 
 -11   1  10      509.91      501.69     30.52 o 
  -9   1  10     1113.51     1309.89     40.72 o 
  -7   1  10    26343.94    26431.37    273.52 o 
  -5   1  10    72694.84    76642.88    816.82 o 
  -3   1  10     8849.69     8933.67    135.18 o 
  -1   1  10      135.26      175.02     19.13 o 
   1   1  10    11336.68    11597.71    157.51 o 
   3   1  10     3595.97     3504.27     60.74 o 
   5   1  10       24.75        7.04     10.14 o 
   7   1  10    21250.50    20859.17    220.01 o 
   9   1  10    45608.34    44531.54    509.93 o 
  11   1  10     3286.93     3251.04     77.75 o 
  13   1  10        9.31        7.44     17.87 o 
  15   1  10     2090.56     2246.87     71.26 o 
  17   1  10     1225.95     1163.68     57.93 o 
  19   1  10      205.27      196.69     35.84 o 
 -22   2  10       27.31       75.84     47.08 o 
 -20   2  10     9716.31    10300.30    233.70 o 
 -18   2  10    11620.35    11275.54    296.14 o 
 -16   2  10     1512.10     1543.09     83.75 o 
 -14   2  10     4633.14     4713.11    107.21 o 
 -12   2  10     2332.48     2074.53     57.57 o 
 -10   2  10      293.20      220.69     24.96 o 
  -8   2  10     1743.48     1661.64     60.09 o 
  -6   2  10    62227.38    60546.00    696.04 o 
  -4   2  10    42751.88    43962.04    551.79 o 
  -2   2  10     2006.34     2006.02     66.24 o 
   0   2  10     1913.61     1612.62     45.27 o 
   2   2  10     7734.09     8040.67    121.20 o 
   4   2  10       86.17      165.68     18.99 o 
   6   2  10     4145.02     3692.56     71.62 o 
   8   2  10    41832.23    40897.90    471.91 o 
  10   2  10    18584.35    17485.03    258.38 o 
  12   2  10        8.42       37.36     21.33 o 
  14   2  10      253.76      340.17     39.12 o 
  16   2  10     1387.95     1358.71     72.14 o 
  18   2  10      741.49      676.80     55.48 o 
  20   2  10     1422.94     1223.94     80.52 o 
 -21   3  10     1345.16     1262.61    254.64 o 
 -19   3  10    10584.21    11416.62    317.17 o 
 -17   3  10     3759.21     3603.05    121.04 o 
 -15   3  10      689.32      890.36     67.16 o 
 -13   3  10     2826.94     2778.31     78.92 o 
 -11   3  10      509.17      514.35     41.02 o 
  -9   3  10      544.38      712.92     42.37 o 
  -7   3  10    18617.36    18125.55    251.69 o 
  -5   3  10    49490.98    51015.15    751.33 o 
  -3   3  10     6680.60     6406.60    127.65 o 
  -1   3  10      233.19      278.69     40.21 o 
   1   3  10     7951.05     7880.49    134.33 o 
   3   3  10     2731.53     2467.43     63.72 o 
   5   3  10        0.04       15.69     18.61 o 
   7   3  10    14996.60    14657.45    221.14 o 
   9   3  10    31823.30    30892.58    542.14 o 
  11   3  10     2559.31     2441.36     80.64 o 
  13   3  10        0.09      -22.75     20.83 o 
  15   3  10     1613.41     1823.08    110.78 o 
  17   3  10      982.25      965.50     62.13 o 
  19   3  10      175.25      133.12     36.36 o 
 -20   4  10     6186.45     6860.23    204.21 o 
 -18   4  10     7179.51     7053.40    180.84 o 
 -16   4  10      991.62     1046.01     66.85 o 
 -14   4  10     3089.81     3361.83     90.15 o 
 -12   4  10     1461.52     1262.89     60.40 o 
 -10   4  10       74.75       51.23     24.21 o 
  -8   4  10     1281.61     1167.32     68.50 o 
  -6   4  10    35757.70    34426.57    532.42 o 
  -4   4  10    24439.92    24753.08    444.24 o 
  -2   4  10     1406.10     1303.58     69.17 o 
   0   4  10     1324.57     1240.03     88.54 o 
   2   4  10     4935.31     4918.72    119.86 o 
   4   4  10      154.73      224.73     56.92 o 
   6   4  10     2810.78     2716.95     83.46 o 
   8   4  10    24619.52    24149.91    378.88 o 
  10   4  10    11128.42    10510.09    203.49 o 
  12   4  10       28.94       -1.40     35.30 o 
  14   4  10      264.48      345.84     44.42 o 
  16   4  10      948.86      962.85     76.56 o 
 -17   5  10     2155.24     2038.09    145.86 o 
 -15   5  10      525.77      620.53     63.42 o 
 -13   5  10     1643.43     1706.09     83.23 o 
 -11   5  10      437.89      416.29     47.50 o 
  -9   5  10      121.00      164.10     37.35 o 
  -7   5  10     9820.88     9877.60    228.31 o 
  -5   5  10    23971.18    23405.84    506.22 o 
  -3   5  10     3732.03     3594.81    137.40 o 
  -1   5  10      338.05      328.28     45.21 o 
   1   5  10     4334.69     4344.64    134.81 o 
   3   5  10     1622.72     1199.32     79.69 o 
   5   5  10       22.31       30.71     29.89 o 
   7   5  10     7932.22     7650.32    194.79 o 
   9   5  10    16364.08    15606.45    323.01 o 
  11   5  10     1536.23     1314.96     85.90 o 
  13   5  10       12.39      -17.18     42.28 o 
  15   5  10     1025.14     1155.90    118.62 o 
 -14   6  10     1691.33     1703.73     99.88 o 
 -12   6  10      727.39      678.13     65.68 o 
 -10   6  10        0.05      -25.46     32.28 o 
  -8   6  10      790.84      680.81     60.63 o 
  -6   6  10    15398.05    14705.61    314.81 o 
  -4   6  10    10538.38    11063.57    256.96 o 
  -2   6  10      914.57      907.42     86.37 o 
   0   6  10      731.04      648.09     63.77 o 
   2   6  10     2433.20     2483.70    112.28 o 
   4   6  10      217.02      186.95     46.87 o 
   6   6  10     1572.04     1575.41     99.77 o 
   8   6  10    10784.42    11127.31    366.99 o 
  10   6  10     5069.08     5250.05    203.05 o 
  -7   7  10     4166.95     4331.81    150.95 o 
  -5   7  10     8829.79     9929.92    284.64 o 
  -3   7  10     1662.93     1588.01    117.45 o 
  -1   7  10      348.70      405.52     85.91 o 
   1   7  10     1953.20     2099.13    165.33 o 
   3   7  10      803.80      646.34     96.27 o 
   5   7  10       54.71       20.77     52.97 o 
 -22   0  11      766.18      642.18     89.13 o 
 -20   0  11     1072.73     1156.63    120.71 o 
 -18   0  11     1344.73     1351.38     96.11 o 
 -16   0  11     9494.41     9562.78    234.78 o 
 -14   0  11      143.98      104.07     36.37 o 
 -12   0  11     7293.23     6550.73    185.94 o 
 -10   0  11      131.79      227.43     28.52 o 
  -8   0  11     2134.74     1914.37     89.22 o 
  -6   0  11     9682.27     9877.37    179.62 o 
  -4   0  11    10867.77     9844.47    228.60 o 
  -2   0  11    18175.90    19041.47    393.31 o 
   0   0  11     1698.43     1642.87     64.41 o 
   2   0  11    14176.55    13772.25    263.86 o 
   4   0  11      256.68      279.81     29.84 o 
   6   0  11      130.55      296.75     32.87 o 
   8   0  11     2491.94     2147.91     67.84 o 
  10   0  11     3922.59     3981.45     99.64 o 
  12   0  11    11938.20    10964.24    224.37 o 
  14   0  11       93.25      161.74     40.48 o 
  16   0  11     2513.58     2495.72    113.90 o 
  18   0  11      189.77      128.44     43.94 o 
  20   0  11      368.77      156.36     50.61 o 
 -21   1  11     2022.90     2600.39    123.18 o 
 -19   1  11      155.05      129.33     35.73 o 
 -17   1  11     7458.68     7676.55    154.36 o 
 -15   1  11     5380.59     5212.94    125.90 o 
 -13   1  11     3925.87     3698.19    116.51 o 
 -11   1  11      185.78      154.36     22.87 o 
  -9   1  11      372.72      441.05     28.49 o 
  -7   1  11     6499.12     6071.05     90.79 o 
  -5   1  11     6370.02     6219.92    112.24 o 
  -3   1  11    47883.35    45853.30    573.54 o 
  -1   1  11     9969.71    10523.48    179.10 o 
   1   1  11    13316.37    13511.20    182.57 o 
   3   1  11     3845.15     3879.08     75.82 o 
   5   1  11       88.89       95.49     15.73 o 
   7   1  11     1193.37     1052.98     43.60 o 
   9   1  11      282.63      212.98     25.39 o 
  11   1  11    12266.69    12503.57    190.47 o 
  13   1  11     2233.37     2183.63     73.30 o 
  15   1  11      828.20      913.63     56.64 o 
  17   1  11      772.32      771.27     56.80 o 
  19   1  11      234.59      258.02     42.33 o 
 -20   2  11      862.81      944.95     87.34 o 
 -18   2  11     1102.69     1085.15     78.16 o 
 -16   2  11     7862.18     8167.81    187.02 o 
 -14   2  11      137.67      118.79     35.40 o 
 -12   2  11     6013.64     5475.84     98.66 o 
 -10   2  11      120.04      231.73     27.17 o 
  -8   2  11     1717.55     1659.55     52.08 o 
  -6   2  11     7809.37     8247.95    151.41 o 
  -4   2  11     8729.03     8462.10    146.82 o 
  -2   2  11    14491.88    14749.71    260.52 o 
   0   2  11     1309.80     1279.72     50.42 o 
   2   2  11    11412.60    10971.36    171.11 o 
   4   2  11      191.05      256.24     22.81 o 
   6   2  11      105.62      192.78     27.90 o 
   8   2  11     2035.51     1875.22     55.73 o 
  10   2  11     3254.01     3394.50     76.85 o 
  12   2  11     9961.48     9188.55    180.99 o 
  14   2  11       68.32      137.09     32.27 o 
  16   2  11     2078.81     2200.09     91.90 o 
  18   2  11      176.48      102.60     34.25 o 
 -19   3  11       97.24       86.37     41.04 o 
 -17   3  11     5330.99     5435.05    152.92 o 
 -15   3  11     3811.20     3295.69    138.16 o 
 -13   3  11     2827.05     2633.02     99.79 o 
 -11   3  11       74.70       84.13     20.60 o 
  -9   3  11      236.08      312.74     30.94 o 
  -7   3  11     4225.62     4045.02     90.34 o 
  -5   3  11     4373.32     4578.76    116.23 o 
  -3   3  11    33039.23    31468.38    539.04 o 
  -1   3  11     6685.97     6725.08    153.07 o 
   1   3  11     9037.59     9049.26    174.17 o 
   3   3  11     2344.88     2306.90     68.35 o 
   5   3  11       88.53       36.21     18.17 o 
   7   3  11      735.62      649.76     46.50 o 
   9   3  11      229.14      240.66     32.23 o 
  11   3  11     8606.83     9189.88    165.59 o 
  13   3  11     1611.27     1466.98     75.21 o 
  15   3  11      503.59      619.87     51.25 o 
  17   3  11      517.87      525.90     55.35 o 
 -18   4  11      633.57      577.75     72.44 o 
 -16   4  11     4632.25     4981.29    158.97 o 
 -14   4  11      110.64      154.61     33.00 o 
 -12   4  11     3460.27     3089.89     88.91 o 
 -10   4  11       57.22       74.19     23.88 o 
  -8   4  11      880.12      827.85     81.38 o 
  -6   4  11     4299.96     4764.74    143.14 o 
  -4   4  11     5045.65     4688.75    129.65 o 
  -2   4  11     7748.15     8294.75    189.90 o 
   0   4  11      641.15      688.12     50.71 o 
   2   4  11     5998.10     5820.15    147.98 o 
   4   4  11      132.11      199.87     34.08 o 
   6   4  11       48.57       95.62     32.79 o 
   8   4  11     1127.62      987.55     61.17 o 
  10   4  11     1964.81     2097.51     85.75 o 
  12   4  11     5996.99     5612.21    140.50 o 
  14   4  11       24.55       64.63     55.27 o 
  16   4  11     1179.06     1457.67    105.49 o 
 -15   5  11     1969.17     1749.61     99.97 o 
 -13   5  11     1473.74     1329.32     85.05 o 
 -11   5  11        8.89       39.44     31.67 o 
  -9   5  11      135.16      167.38     35.29 o 
  -7   5  11     1762.21     1762.81     97.95 o 
  -5   5  11     2351.86     2300.70    116.40 o 
  -3   5  11    16347.63    15758.80    374.04 o 
  -1   5  11     3144.10     3186.56    133.98 o 
   1   5  11     4317.12     4427.04    138.83 o 
   3   5  11     1001.52     1010.54     93.22 o 
   5   5  11       52.92      -12.16     30.06 o 
   7   5  11      279.10      186.13     55.51 o 
   9   5  11      147.82      144.17     41.67 o 
  11   5  11     4288.54     4901.90    191.94 o 
  13   5  11      856.09      702.90     62.15 o 
 -12   6  11     1471.65     1408.71     90.52 o 
 -10   6  11        8.89      -27.03     33.51 o 
  -8   6  11      289.30      284.32     51.87 o 
  -6   6  11     1725.10     2000.20    119.40 o 
  -4   6  11     2339.99     2364.53    130.44 o 
  -2   6  11     2915.43     2992.84    136.45 o 
   0   6  11      209.93      238.98     62.10 o 
   2   6  11     2147.12     2063.85    112.25 o 
   4   6  11      102.40      124.56     40.04 o 
   6   6  11       10.64       94.81    100.27 o 
   8   6  11      438.34      385.74     81.45 o 
  10   6  11      924.92     1127.85    126.05 o 
  -5   7  11     1059.73      938.52     98.11 o 
  -3   7  11     6376.37     6503.34    220.36 o 
  -1   7  11     1123.79     1189.75    128.02 o 
   1   7  11     1534.95     1473.95    141.25 o 
 -20   0  12       67.97       -5.85     60.68 o 
 -18   0  12        2.66       10.23     42.53 o 
 -16   0  12     2909.59     3190.07    142.58 o 
 -14   0  12    22265.86    22432.50    949.64 o 
 -12   0  12    13087.76    11588.70    365.04 o 
 -10   0  12        2.26       -9.81     21.57 o 
  -8   0  12     1194.62     1161.16     57.29 o 
  -6   0  12     4986.48     5603.29    121.27 o 
  -4   0  12     2473.25     2736.96     97.67 o 
  -2   0  12      532.27      581.04     87.65 o 
   0   0  12    85049.20    82609.43   1338.18 o 
   2   0  12    20914.72    22224.49    401.22 o 
   4   0  12     1068.46     1374.89     58.03 o 
   6   0  12       20.65       13.51     20.78 o 
   8   0  12     9938.35     9690.69    214.29 o 
  10   0  12     3011.83     2980.06    113.62 o 
  12   0  12     3529.29     3786.77    178.41 o 
  14   0  12    13584.92    14168.10    343.16 o 
  16   0  12     3195.84     3748.82    214.90 o 
  18   0  12       12.72      -10.26     42.93 o 
 -21   1  12      460.51      622.81     91.60 o 
 -19   1  12      243.27      288.48     43.71 o 
 -17   1  12      164.32      124.53     35.57 o 
 -15   1  12    12301.47    12939.86    233.00 o 
 -13   1  12    29483.91    29913.14    442.70 o 
 -11   1  12     3359.02     3133.91     83.36 o 
  -9   1  12     1807.10     1708.03     65.49 o 
  -7   1  12     5950.85     5923.08    118.56 o 
  -5   1  12     4235.35     4155.72    101.51 o 
  -3   1  12     5927.61     5978.17    117.08 o 
  -1   1  12    23554.58    22187.79    299.02 o 
   1   1  12    37640.04    38426.63    461.13 o 
   3   1  12     1433.20     1533.58     62.91 o 
   5   1  12     1266.25     1118.28     47.01 o 
   7   1  12     8111.82     7790.82    121.56 o 
   9   1  12     3673.66     3633.81     77.16 o 
  11   1  12     1361.72     1315.10     56.91 o 
  13   1  12    10113.28    10834.47    180.25 o 
  15   1  12     7872.29     7757.22    161.84 o 
  17   1  12        4.95       38.71     32.09 o 
 -20   2  12       66.47      -34.38     53.58 o 
 -18   2  12        0.08      -24.10     31.91 o 
 -16   2  12     2587.56     2789.53    101.44 o 
 -14   2  12    18695.02    18382.28    298.11 o 
 -12   2  12    11128.80    10935.74    169.35 o 
 -10   2  12        2.83       -0.36     17.32 o 
  -8   2  12     1078.37     1116.75     51.00 o 
  -6   2  12     4256.30     4693.36     92.49 o 
  -4   2  12     2401.20     2576.92     93.93 o 
  -2   2  12      495.08      530.36     41.78 o 
   0   2  12    70352.22    68587.92    998.86 o 
   2   2  12    17633.70    17831.82    240.44 o 
   4   2  12      708.61      949.04     44.54 o 
   6   2  12       12.98        7.38     15.61 o 
   8   2  12     8447.54     7983.93    127.78 o 
  10   2  12     2715.56     2502.91     68.27 o 
  12   2  12     3052.97     3004.07     76.87 o 
  14   2  12    11490.26    12084.32    212.90 o 
  16   2  12     2789.23     3251.68     98.87 o 
 -19   3  12      212.00      149.78     52.62 o 
 -17   3  12      145.14      106.60     43.58 o 
 -15   3  12     8815.35     9012.60    220.75 o 
 -13   3  12    21049.15    20573.31    303.40 o 
 -11   3  12     2541.88     2460.14     69.52 o 
  -9   3  12     1129.76     1060.34     48.51 o 
  -7   3  12     4506.10     4451.40    115.77 o 
  -5   3  12     3037.07     3025.16    133.63 o 
  -3   3  12     4376.62     4635.75    120.84 o 
  -1   3  12    16532.91    16257.00    308.91 o 
   1   3  12    26382.76    26592.73    423.61 o 
   3   3  12     1157.04     1157.13     59.67 o 
   5   3  12      731.45      694.07     57.24 o 
   7   3  12     6209.81     6138.29    123.68 o 
   9   3  12     2700.09     2509.20     77.25 o 
  11   3  12     1044.30     1004.96     57.76 o 
  13   3  12     7574.93     8186.07    162.42 o 
  15   3  12     5818.22     6000.13    136.36 o 
 -16   4  12     1813.40     1875.61    112.28 o 
 -14   4  12    11337.01    11403.66    198.80 o 
 -12   4  12     6882.64     6889.89    146.59 o 
 -10   4  12       38.54       -8.80     23.55 o 
  -8   4  12      835.83      842.68     52.94 o 
  -6   4  12     2705.48     2793.18     89.59 o 
  -4   4  12     1952.80     1948.27     86.72 o 
  -2   4  12      313.15      360.88     57.68 o 
   0   4  12    41916.44    41177.70    709.49 o 
   2   4  12    10629.18    10885.30    215.79 o 
   4   4  12      214.45      323.16     39.49 o 
   6   4  12        1.81      -25.81     24.48 o 
   8   4  12     5363.80     5043.95    136.26 o 
  10   4  12     1924.73     1853.27     91.64 o 
  12   4  12     2004.16     2123.80     95.61 o 
  14   4  12     7151.15     7589.18    214.67 o 
 -15   5  12     4669.06     4895.90    122.85 o 
 -13   5  12    11091.94    11299.41    223.90 o 
 -11   5  12     1619.38     1655.78    100.87 o 
  -9   5  12      434.86      367.82     46.69 o 
  -7   5  12     2596.08     2758.25     98.58 o 
  -5   5  12     1717.39     1753.06    114.35 o 
  -3   5  12     2843.83     2866.78    128.41 o 
  -1   5  12     8282.31     8368.35    242.47 o 
   1   5  12    13278.71    13187.12    290.65 o 
   3   5  12      887.02      906.00     74.94 o 
   5   5  12      225.12      236.99     45.25 o 
   7   5  12     3656.80     3342.79    146.41 o 
   9   5  12     1547.90     1403.22     86.28 o 
  11   5  12      667.31      755.41    106.50 o 
 -10   6  12       82.55       76.90     41.92 o 
  -8   6  12      570.79      487.59     63.28 o 
  -6   6  12     1332.59     1278.75    106.01 o 
  -4   6  12     1305.74     1218.26    153.71 o 
  -2   6  12      115.81       40.04     58.13 o 
   0   6  12    19450.29    19908.54    679.09 o 
   2   6  12     4805.38     5092.94    224.72 o 
   4   6  12       15.36       19.11     46.12 o 
   6   6  12        7.40       -6.48     46.56 o 
   8   6  12     2690.23     2484.79    191.53 o 
 -20   0  13     1826.40     2015.15    180.50 o 
 -18   0  13       95.43       84.21     59.75 o 
 -16   0  13      301.14      513.38     88.48 o 
 -14   0  13      567.19      393.39     80.11 o 
 -12   0  13     6252.49     6105.39    239.51 o 
 -10   0  13    11051.98    10958.47    344.99 o 
  -8   0  13     4346.23     4121.15    173.10 o 
  -6   0  13    14296.97    15582.62    292.96 o 
  -4   0  13       92.86       65.22     28.69 o 
  -2   0  13        0.67       -8.65     28.46 o 
   0   0  13       17.62      332.03     44.66 o 
   2   0  13     3579.19     3631.71    124.45 o 
   4   0  13     9145.98     9674.82    247.41 o 
   6   0  13     4226.55     4610.17    154.03 o 
   8   0  13     6160.14     5682.75    181.37 o 
  10   0  13      746.12      726.94     77.16 o 
  12   0  13      962.32     1086.23     86.26 o 
  14   0  13       69.22       53.89     44.19 o 
  16   0  13     1964.51     2623.92    218.13 o 
 -19   1  13      622.29      380.76     71.57 o 
 -17   1  13      173.68      218.85     47.81 o 
 -15   1  13     1338.22     1372.14     80.84 o 
 -13   1  13      221.76      243.67     45.57 o 
 -11   1  13     8644.08     9053.97    185.50 o 
  -9   1  13      276.05      255.85     33.89 o 
  -7   1  13    11151.72    11101.62    205.91 o 
  -5   1  13     1365.00     1569.36     61.90 o 
  -3   1  13        2.53       -6.24     19.69 o 
  -1   1  13     2119.32     1815.91    129.92 o 
   1   1  13       47.45      114.67     27.61 o 
   3   1  13    16720.93    15426.00    226.94 o 
   5   1  13       82.77      111.49     23.71 o 
   7   1  13     6300.02     6266.57    115.15 o 
   9   1  13     2542.75     2208.01     72.83 o 
  11   1  13     1762.85     1486.02     77.69 o 
  13   1  13      382.18      319.44     46.70 o 
  15   1  13      143.04      145.56     43.07 o 
  17   1  13     2857.56     3166.55    107.18 o 
 -18   2  13       73.67       75.01     64.30 o 
 -16   2  13      249.53      272.14     47.17 o 
 -14   2  13      472.85      427.81     45.83 o 
 -12   2  13     5196.57     5319.13    159.72 o 
 -10   2  13     9229.85     8797.72    152.40 o 
  -8   2  13     3556.00     3209.01     76.83 o 
  -6   2  13    11656.07    12353.38    202.39 o 
  -4   2  13       73.89       62.55     23.02 o 
  -2   2  13        0.50      -35.64     17.82 o 
   0   2  13       27.31       83.01     25.87 o 
   2   2  13     2900.92     2777.90     71.67 o 
   4   2  13     7631.20     7668.76    129.66 o 
   6   2  13     3415.40     3506.61     81.02 o 
   8   2  13     4993.00     4511.63     96.89 o 
  10   2  13      635.82      575.02     38.65 o 
  12   2  13      835.73      901.04     50.55 o 
  14   2  13       67.03       93.39     30.54 o 
  16   2  13     1702.15     2289.37    104.76 o 
 -17   3  13      119.87      111.92     55.35 o 
 -15   3  13      908.17      948.44     69.37 o 
 -13   3  13      182.44      117.50     31.37 o 
 -11   3  13     5935.88     5909.80    117.04 o 
  -9   3  13      179.60      183.71     28.11 o 
  -7   3  13     7593.25     7520.16    133.10 o 
  -5   3  13      831.42      840.55     56.65 o 
  -3   3  13        1.96        5.27     22.01 o 
  -1   3  13     1442.79     1543.52     67.80 o 
   1   3  13       35.00       93.89     27.92 o 
   3   3  13    11686.16    10928.77    192.54 o 
   5   3  13       46.23       59.72     25.38 o 
   7   3  13     4123.22     4390.24    102.56 o 
   9   3  13     1760.50     1522.73     69.26 o 
  11   3  13     1306.90      999.16     59.11 o 
  13   3  13      300.95      229.94     37.44 o 
  15   3  13      101.30      115.92     43.09 o 
 -16   4  13      144.16      165.09     58.82 o 
 -14   4  13      279.52      304.09     45.07 o 
 -12   4  13     3038.01     3134.20     94.94 o 
 -10   4  13     5458.83     5236.63    123.82 o 
  -8   4  13     2022.53     1949.93     77.71 o 
  -6   4  13     6503.76     7424.61    174.83 o 
  -4   4  13       39.40       36.40     29.85 o 
  -2   4  13        0.13       24.91     28.34 o 
   0   4  13       52.63       79.38     33.06 o 
   2   4  13     1554.51     1622.67     80.69 o 
   4   4  13     4493.34     4391.13    121.92 o 
   6   4  13     1904.35     2045.05     88.18 o 
   8   4  13     2716.10     2301.76     95.67 o 
  10   4  13      408.90      414.58     46.04 o 
  12   4  13      538.65      614.30     69.81 o 
 -13   5  13      128.02       57.10     41.84 o 
 -11   5  13     2892.87     2923.53    121.56 o 
  -9   5  13       83.51       42.36     31.36 o 
  -7   5  13     3569.85     3382.94     92.85 o 
  -5   5  13      292.26      349.13     42.35 o 
  -3   5  13        1.27       17.57     28.34 o 
  -1   5  13      665.05      773.41     59.40 o 
   1   5  13       22.84       63.39     44.75 o 
   3   5  13     5981.41     5457.49    137.34 o 
   5   5  13       18.17      -19.57     25.63 o 
   7   5  13     1732.63     1974.24    106.39 o 
   9   5  13      883.38      669.41     69.76 o 
  -8   6  13      842.63      801.54     77.38 o 
  -6   6  13     2610.74     3018.36    142.89 o 
  -4   6  13       16.73      -16.58     47.04 o 
  -2   6  13        1.85       66.49     52.70 o 
   0   6  13       78.50       66.74     55.23 o 
   2   6  13      568.25      790.18    107.74 o 
   4   6  13     1963.75     2054.32    206.36 o 
 -18   0  14      266.32      258.21    128.05 o 
 -16   0  14       94.96      232.65     72.97 o 
 -14   0  14     4041.34     3626.71    282.63 o 
 -12   0  14     1232.45      939.91    104.84 o 
 -10   0  14     5030.50     4888.59    205.42 o 
  -8   0  14    28289.73    29287.89    756.57 o 
  -6   0  14     7881.98     8034.06    268.61 o 
  -4   0  14     5229.50     5107.50    193.88 o 
  -2   0  14     1891.73     1882.03     76.77 o 
   0   0  14    14015.44    14429.98    285.12 o 
   2   0  14     3020.93     3294.95    173.77 o 
   4   0  14     4484.93     4411.22    149.27 o 
   6   0  14    20983.60    21180.46    469.18 o 
   8   0  14     2436.54     2337.68    133.08 o 
  10   0  14     1075.62     1159.56     96.21 o 
  12   0  14      574.21      640.66     80.63 o 
  14   0  14     3949.19     3848.85    324.30 o 
  16   0  14     2132.62     2481.65    161.14 o 
 -19   1  14        8.60      -11.17     60.30 o 
 -17   1  14      309.04      263.00     76.62 o 
 -15   1  14     1801.47     1790.51    136.38 o 
 -13   1  14     2335.46     2338.36    101.02 o 
 -11   1  14     1966.46     2201.27     84.15 o 
  -9   1  14    19374.20    19776.52    335.63 o 
  -7   1  14    21391.81    21254.17    351.23 o 
  -5   1  14       83.56       30.46     25.21 o 
  -3   1  14     1653.64     1989.37     79.49 o 
  -1   1  14    10121.36    10339.54    200.34 o 
   1   1  14    10659.19    10588.57    205.31 o 
   3   1  14     2761.58     2583.26     85.59 o 
   5   1  14    14154.06    14035.28    216.17 o 
   7   1  14    12892.33    12487.75    217.50 o 
   9   1  14      193.29      201.51     35.84 o 
  11   1  14      133.34      169.87     36.83 o 
  13   1  14     3315.89     3692.79    150.21 o 
  15   1  14     4134.87     4244.07    129.31 o 
 -18   2  14      205.47      181.02     59.82 o 
 -16   2  14       95.17       47.59     60.86 o 
 -14   2  14     3512.50     3458.78    128.47 o 
 -12   2  14     1088.18     1018.91     80.44 o 
 -10   2  14     4309.21     4306.48    132.05 o 
  -8   2  14    23860.50    23894.21    394.29 o 
  -6   2  14     6699.37     6800.34    188.12 o 
  -4   2  14     4245.68     4019.14    118.79 o 
  -2   2  14     1739.29     1711.40     82.61 o 
   0   2  14    11928.46    12321.83    266.74 o 
   2   2  14     2575.58     2629.07     87.44 o 
   4   2  14     3848.83     3639.78     96.55 o 
   6   2  14    17837.00    17800.53    317.83 o 
   8   2  14     2117.57     1996.61     95.50 o 
  10   2  14      834.59      814.34     61.27 o 
  12   2  14      536.31      594.81     50.83 o 
  14   2  14     3413.44     3402.03    110.51 o 
 -17   3  14      169.60      104.65     57.85 o 
 -15   3  14     1410.47     1337.20     76.54 o 
 -13   3  14     1778.61     1537.18     65.08 o 
 -11   3  14     1531.82     1542.31     67.98 o 
  -9   3  14    13929.66    14324.55    220.28 o 
  -7   3  14    15391.02    15374.39    230.70 o 
  -5   3  14       14.33       23.10     24.06 o 
  -3   3  14      980.10     1329.52     68.45 o 
  -1   3  14     7333.64     7621.28    160.90 o 
   1   3  14     7793.20     7694.99    163.70 o 
   3   3  14     2187.65     2030.35     74.69 o 
   5   3  14    10202.52    10020.31    186.14 o 
   7   3  14     9422.47     8989.40    175.44 o 
   9   3  14       93.24       90.15     28.14 o 
  11   3  14       54.55       48.54     28.49 o 
  13   3  14     2463.61     2906.59     98.99 o 
 -14   4  14     2336.62     2399.59    131.45 o 
 -12   4  14      798.75      624.52     58.33 o 
 -10   4  14     2790.59     2816.04     91.28 o 
  -8   4  14    14496.91    14763.69    251.70 o 
  -6   4  14     4306.59     4374.73    111.72 o 
  -4   4  14     2223.32     2212.93     94.40 o 
  -2   4  14     1348.71     1383.44     91.42 o 
   0   4  14     7489.07     7442.34    188.32 o 
   2   4  14     1704.44     1715.59     85.14 o 
   4   4  14     2497.32     2503.85     93.94 o 
   6   4  14    11139.95    10825.75    310.81 o 
   8   4  14     1435.72     1162.68     75.50 o 
  10   4  14      373.66      362.44     68.00 o 
 -11   5  14      907.90      946.84     66.48 o 
  -9   5  14     7510.91     7857.40    189.86 o 
  -7   5  14     8265.87     8092.33    178.97 o 
  -5   5  14        3.28      -40.03     33.58 o 
  -3   5  14      356.15      418.19     56.23 o 
  -1   5  14     4062.83     4331.37    283.59 o 
   1   5  14     4267.46     3876.61    139.94 o 
   3   5  14     1350.88     1179.07     89.94 o 
   5   5  14     5514.63     5854.26    185.05 o 
   7   5  14     5200.12     5065.84    269.74 o 
 -18   0  15     1625.53     1951.78    266.53 o 
 -16   0  15     2900.34     2934.84    180.29 o 
 -14   0  15     5495.46     5957.62    323.39 o 
 -12   0  15       92.48       73.77    105.49 o 
 -10   0  15      237.28      366.68     70.68 o 
  -8   0  15      170.86      298.83     66.19 o 
  -6   0  15     2350.99     2178.41    257.16 o 
  -4   0  15     2254.80     2380.07    130.17 o 
  -2   0  15     7576.45     6807.90    252.18 o 
   0   0  15     7905.79     8473.53    324.44 o 
   2   0  15     1358.17     1307.10     91.18 o 
   4   0  15     1218.32     1268.77     92.57 o 
   6   0  15        0.20       30.35     39.08 o 
   8   0  15     1557.76     1668.19    112.94 o 
  10   0  15     1007.61     1089.47     98.29 o 
  12   0  15     1520.15     1848.78    128.96 o 
  14   0  15      956.45      678.70     89.91 o 
 -17   1  15        1.62      108.17     62.33 o 
 -15   1  15     4328.90     4614.69    183.85 o 
 -13   1  15     1149.75     1095.76     94.40 o 
 -11   1  15      844.75      745.36     77.00 o 
  -9   1  15       33.56       76.94     37.27 o 
  -7   1  15      203.81      170.01     34.80 o 
  -5   1  15     5640.90     5133.79    139.59 o 
  -3   1  15      120.08        3.00     26.72 o 
  -1   1  15    14224.46    14232.40    260.66 o 
   1   1  15      660.81      748.81     55.03 o 
   3   1  15     3596.14     3592.78    104.76 o 
   5   1  15      329.10      313.51     48.37 o 
   7   1  15        3.83       12.07     59.08 o 
   9   1  15     2666.06     2778.03    100.60 o 
  11   1  15       13.28       32.49     34.35 o 
  13   1  15     2527.73     2766.48    104.19 o 
 -16   2  15     2435.51     2756.68    176.57 o 
 -14   2  15     4575.28     4874.50    150.01 o 
 -12   2  15       84.78       58.03     34.54 o 
 -10   2  15      190.60      240.65     38.06 o 
  -8   2  15      145.98      313.24     41.20 o 
  -6   2  15     1994.93     1834.82     83.29 o 
  -4   2  15     1903.25     1913.63     99.59 o 
  -2   2  15     6311.48     6003.25    157.32 o 
   0   2  15     6542.46     6864.51    160.19 o 
   2   2  15     1161.43     1014.97     65.12 o 
   4   2  15      995.23     1061.18     60.09 o 
   6   2  15        0.21       62.94     27.94 o 
   8   2  15     1334.80     1454.59     68.96 o 
  10   2  15      869.94      939.78     73.12 o 
  12   2  15     1265.24     1691.71    106.28 o 
 -15   3  15     3035.62     3052.25    112.15 o 
 -13   3  15      837.85      854.89     60.88 o 
 -11   3  15      602.75      564.73     45.60 o 
  -9   3  15       14.38      -18.51     32.09 o 
  -7   3  15      141.21      152.90     34.51 o 
  -5   3  15     3823.53     3452.32    154.12 o 
  -3   3  15       75.82       -5.26     28.91 o 
  -1   3  15     9602.44     9733.51    219.45 o 
   1   3  15      457.94      434.43     50.37 o 
   3   3  15     2529.71     2637.99    103.14 o 
   5   3  15      278.43      318.43     39.14 o 
   7   3  15        2.62       16.39     27.50 o 
   9   3  15     1918.02     1894.61     82.76 o 
  11   3  15        5.48       14.39     30.90 o 
 -12   4  15       60.08       -0.16     38.38 o 
 -10   4  15      105.73      170.96     40.24 o 
  -8   4  15       82.60      108.43     38.01 o 
  -6   4  15     1207.21     1214.56     68.33 o 
  -4   4  15     1153.54     1187.49     94.01 o 
  -2   4  15     3596.33     3753.43    125.56 o 
   0   4  15     3762.09     4091.43    132.79 o 
   2   4  15      715.32      655.35     66.07 o 
   4   4  15      576.62      460.33     50.88 o 
   6   4  15        1.90        8.67     40.70 o 
   8   4  15      834.28      819.00     84.03 o 
  -7   5  15       70.35      105.51     36.42 o 
  -5   5  15     1859.29     1761.93     93.71 o 
  -3   5  15       34.68       23.09     44.13 o 
  -1   5  15     4579.19     4851.06    163.93 o 
   1   5  15      211.12      227.40     50.93 o 
   3   5  15     1291.48     1505.05    119.71 o 
 -16   0  16     6277.96     6863.26    422.08 o 
 -14   0  16      621.01      565.75     95.41 o 
 -12   0  16     1030.97      968.08    110.60 o 
 -10   0  16      892.37      707.31    103.29 o 
  -8   0  16    11137.92    10919.78    354.23 o 
  -6   0  16     3489.16     3482.68    257.24 o 
  -4   0  16     5168.89     5449.02    224.31 o 
  -2   0  16    14130.26    13746.81    422.48 o 
   0   0  16     1221.86     1362.51    126.80 o 
   2   0  16     2383.69     2204.44    148.62 o 
   4   0  16     2670.08     3171.74    130.84 o 
   6   0  16    11760.72    11724.21    368.59 o 
   8   0  16     2891.89     2921.12    135.71 o 
  10   0  16     1935.62     2356.16    154.89 o 
  12   0  16     2788.97     3100.87    155.93 o 
 -15   1  16     3995.97     3460.83    283.93 o 
 -13   1  16      694.02      706.43    101.52 o 
 -11   1  16      105.67      105.23     53.90 o 
  -9   1  16     6157.08     5960.19    303.86 o 
  -7   1  16     7467.19     7659.70    222.17 o 
  -5   1  16     1737.57     1826.16     90.23 o 
  -3   1  16     7972.32     7785.59    169.69 o 
  -1   1  16     8283.92     8493.06    181.10 o 
   1   1  16     1134.71     1015.30     74.09 o 
   3   1  16       27.83        3.12     32.49 o 
   5   1  16     9457.45     9008.38    220.19 o 
   7   1  16     6535.88     6915.93    188.74 o 
   9   1  16      531.80      385.11     58.28 o 
  11   1  16     2595.16     2840.76    206.44 o 
 -14   2  16      555.35      291.22    121.37 o 
 -12   2  16      807.67      644.46     55.86 o 
 -10   2  16      797.61      733.53     57.14 o 
  -8   2  16     9554.82     9678.65    200.08 o 
  -6   2  16     3051.59     2847.28    113.12 o 
  -4   2  16     4452.42     4422.87    132.81 o 
  -2   2  16    12051.72    11531.15    252.13 o 
   0   2  16     1096.76     1048.82     68.39 o 
   2   2  16     1889.99     2039.59     94.11 o 
   4   2  16     2355.09     2834.01    188.60 o 
   6   2  16    10074.04     9518.88    286.24 o 
   8   2  16     2515.33     2625.42    114.80 o 
  10   2  16     1719.22     2096.53    107.51 o 
 -13   3  16      425.54      443.79     59.68 o 
 -11   3  16       38.75       37.48     33.07 o 
  -9   3  16     4526.67     4579.29    135.18 o 
  -7   3  16     5469.89     5521.88    137.12 o 
  -5   3  16     1370.90     1342.02     86.83 o 
  -3   3  16     5874.92     5875.14    157.23 o 
  -1   3  16     6155.59     5885.16    158.42 o 
   1   3  16      696.65      687.08     62.06 o 
   3   3  16        4.28       38.52     35.17 o 
   5   3  16     6958.74     6564.36    159.41 o 
   7   3  16     4824.67     5466.55    145.60 o 
   9   3  16      437.29      292.46     60.95 o 
  -8   4  16     6105.08     6354.99    157.98 o 
  -6   4  16     2057.49     2050.93     94.61 o 
  -4   4  16     2869.45     3198.41    134.30 o 
  -2   4  16     7555.66     7293.42    217.30 o 
   0   4  16      797.81      864.35    100.69 o 
   2   4  16      948.83     1145.15     94.15 o 
   4   4  16     1609.25     1905.41    120.81 o 
 -12   0  17      131.67      214.88    111.28 o 
 -10   0  17     6981.81     8357.89    457.10 o 
  -8   0  17     1751.53     1423.59    199.81 o 
  -6   0  17     1633.11     1845.88    149.61 o 
  -4   0  17      801.66      861.44    104.98 o 
  -2   0  17       62.16       74.75     54.99 o 
   0   0  17      111.49      128.61     58.18 o 
   2   0  17       49.94      166.42     60.21 o 
   4   0  17     3789.17     3666.08    188.63 o 
   6   0  17     1149.62     1224.84    129.96 o 
   8   0  17     2937.27     3200.75    197.21 o 
 -13   1  17      926.01     1212.19    196.25 o 
 -11   1  17      656.11      662.24     95.22 o 
  -9   1  17     9090.51     9057.14    257.65 o 
  -7   1  17       23.73       48.78     38.98 o 
  -5   1  17     3748.78     4066.96    191.30 o 
  -3   1  17        8.69      -29.76     35.65 o 
  -1   1  17      224.51      318.30     48.68 o 
   1   1  17     1561.43     1547.93     92.23 o 
   3   1  17      243.92      145.99     43.91 o 
   5   1  17     5239.08     5960.32    172.86 o 
   7   1  17       24.58       10.42     57.82 o 
   9   1  17     3161.41     2958.99    150.22 o 
 -12   2  17      116.43      247.80     95.81 o 
 -10   2  17     5870.23     6467.34    205.09 o 
  -8   2  17     1432.34     1480.75     85.06 o 
  -6   2  17     1341.17     1397.81     86.40 o 
  -4   2  17      667.67      585.17     58.56 o 
  -2   2  17       42.30       53.29     30.86 o 
   0   2  17       89.84       55.85     42.00 o 
   2   2  17       43.12       19.42     36.03 o 
   4   2  17     3118.17     3056.74    117.56 o 
   6   2  17      950.29     1045.85     82.12 o 
   8   2  17     2503.00     2554.37    129.89 o 
  -9   3  17     6515.38     6661.40    214.21 o 
  -7   3  17       13.08       62.25     35.46 o 
  -5   3  17     2674.09     2956.21    107.87 o 
  -3   3  17        7.04       42.24     35.77 o 
  -1   3  17      169.04      256.86     55.48 o 
   1   3  17     1139.45     1212.54     80.93 o 
   3   3  17      157.35      142.37     52.66 o 
   5   3  17     3690.45     3817.28    131.44 o 
 -10   0  18     3705.92     3461.78    288.22 o 
  -8   0  18      220.67      440.04    143.28 o 
  -6   0  18     1709.21     1657.48    146.62 o 
  -4   0  18     4298.05     3547.92    186.26 o 
  -2   0  18    12406.93    12742.62    414.70 o 
   0   0  18     1080.17     1065.45    122.50 o 
   2   0  18      723.03      719.69    326.74 o 
   4   0  18     4821.13     4484.81    415.68 o 
   6   0  18      127.86       67.53     66.89 o 
  -9   1  18     2485.13     2574.17    387.75 o 
  -7   1  18      515.39      403.15     80.99 o 
  -5   1  18      122.85       56.77     45.91 o 
  -3   1  18    11563.36    11773.09    315.11 o 
  -1   1  18     4959.24     4718.01    235.23 o 
   1   1  18     1411.76     1523.30    114.39 o 
   3   1  18     1577.13     1348.54    135.32 o 
   5   1  18     1528.43     1734.05    104.78 o 
  -8   2  18      219.71      196.74     63.19 o 
  -6   2  18     1394.91     1564.67    106.74 o 
  -4   2  18     3736.79     3453.49    120.82 o 
  -2   2  18    10628.47    10825.36    269.28 o 
   0   2  18      958.11      939.14     77.05 o 
   2   2  18      646.13      512.52     70.99 o 
   4   2  18     4187.30     4266.44    144.05 o 
  -4   0  19     2869.27     3444.10    253.66 o 
  -2   0  19     1027.13     1178.33    169.10 o 
   0   0  19     4253.10     4542.35    297.04 o 
                                                 
